# Supplementary material for: The association of cultural orientation with adherence to social distancing behaviors during the early COVID-19 pandemic in the United States: A cross-sectional survey
Source: PLOS Glob Public Health. 2022 Aug 11;2(8):e0000866. doi: 10.1371/journal.pgph.0000866 (PMC10021574; doi:10.1371/journal.pgph.0000866)
Supplement: S1 Data — (XLSX) [file pgph.0000866.s005.xlsx]

## Sheet: Data
dataset	state	age	gender	ethncity	education	income	employment1	employment2	employment3	employment4	employment5	employment6	employment7	employment8	COVID15	COVID16	COVID17	COVID18	COVID19	COVID20	COVID21	COVID22	COVID23	COVID24	COVID25	COVID26	COVID27	COVID28	COVID29	general1	general2	general3	general4	general5	general6	general7	general8	general9	IC1	IC2	IC3	IC4	IC5	IC6	IC7	IC8	IC9	IC10	IC11
1	10	29	2	3	4	3			3				7		1	1	1	1	1	1	1	1	1	1	1	1	1	1	1	5	5	5	5	5	5	5	5	5	5	4	4	4	5	3	3	4	4	3	3
2	34	45	1	3	4	9				4					1	1	1	1	1	2	2	2	1	1	1	2	1	1	1	5	5	4	4	4	4	4	4	2	4	4	2	1	5	5	2	4	4	2	4
1	32	27	2	2	5	3			3						1	1	1	1	1	2	1	1	1	1	1	1	1	1	1	5	5	5	5	5	4	5	5	3	5	4	4	1	3	4	2	3	3	3	5
2	34	40	1	3	4	3		2		4					1	1	1	1	1	2	1	1	1	1	1	1	1	1	1	5	5	5	5	5	5	5	5	3	4	5	5	3	3	5	3	4	4	2	4
2	34	41	1	3	7	4		2		4				8	1	1	1	1	1	1	1	1	1	1	2	2	1	1	1	5	5	5	4	5	4	4	4	3	4	4	2	2	2	5	3	2	2	3	4
1	48	36	2	3	5	3		2	3					8	1	1	1	1	1	2	1	1	1	1	1	1	1	1	1	5	5	4	5	5	4	5	5	3	4	2	3	2	2	4	2	4	2	3	3
2	34	42	1	3	5	5	1								1	1	1	1	1	2	1	1	1	1	2	2	1	1	1	5	5	2	2	2	1	2	3	2	5	5	4	1	3	4	3	5	5	2	3
1	40	45	1	3	3	2			3						1	1	1	1	1	1	1	1	1	1	1	1	1	1	1	5	4	4	4	5	3	4	5	3	3	2	4	1	2	1	1	3	4	1	2
1	24	37	1	3	5	2		2						8	1	1	1	1	1	1	1	1	1	1	1	1	1	1	1	4	4	4	4	4	4	4	4	4	4	4	2	2	4	4	2	4	4	2	4
1	47	68	2	3	3	2			3						1	1	1	1	1	2	1	1	1	1	1	1	1	1	1	5	4	5	5	5	5	5	5	4	5	4	1	1	3	4	1	4	4	1	4
1	35	32	2	3	3	3		2		4				8	1	1	1	1	1	2	1	1	1	1	1	1	1	1	1	5	5	5	5	5	5	5	5	4	5	5	3	1	4	4	3	5	4	1	5
1	41	33	1	3	7	3				4	5		7		3	4	5	4	4	3	4	3	5	4	4	5	4	4	3	3	4	4	5	3	4	3	4	5	4	5	4	3	4	5	4	4	5	4	3
1	26	50	1	3	2	2			3						1	1	1	1	1	1	1	1	1	1	1	1	1	1	1	5	5	3	5	5	5	5	4	4	5	4	4	2	4	4	2	5	4	1	5
1	53	38	2	3	5	3		2		4				8	1	1	1	1	1	1	1	1	1	1	1	1	1	1	1	4	4	5	4	5		4	5	3	2	5	4	1	3	2	4	5	5	4	4
1	55	27	1	3	5	3			3					8	1	1	1	1	1	2	1	1	1	1	2	1	1	1		5	5	4	5	5	5	5	5	4	4	5	1	1	2	1	4	1	1	5	4
1	5	39	2	3	2	5							7	8	1	1	1	1	1	1	1	1	1	1	1	1	1	1	1	5	5	5	5	5	4	5	5	4	1	5	1	1	3	2	5	4	1	4	3
1	41	45	2	3	3	4			3						1	1	1	1	1	2	1	1	1	1	2	1	1	1	1	3	3	1	3	3	2	3	2	1	4	4	4	3	4	4	2	4	5	3	4
1	10	36	1	2	5	5		2					7		1	1	1	1	1	2	1	1	1	1	1	1	1	1	1	4	4	4	5	5	5	5	5	4	3	4	1	1	1	1	5	1	1	5	2
1	35	49	1	3	5	3				4					1	1	1	1	1	1	1	1	1	1	1	1	1	1	1	5	5	5	5	5	5	5	5	5	4	5	4	4	5	4	5	4	4	2	4
1	6	32	2	1	5	3				4					4	5	3	5	3	5	3	5	3	5	3	4	3	3	4	4	5	3	5	4	4	4	4	4	4	5	4	5	3	4	5	4	4	5	4
1	7	25	2	3	2	3			3						1	1	1	1	1	1	1	1	1	1	1	1	1	1	1	5	5	5	5	5	5	5	5	4	4	4	2	2	5	4	2	4	4	2	5
1	10	46	2	1	7	3		2				6			4	1	1	1	1	1	1	1	1	1	1	1	1	1	1	5	4	5	5	4	4	4	4	3	5	5	2	1	5	3	4	5	4	4	4
1	10	55	2	3	5	1							7		1	1	1	1	1	2	2	1	1	1	1	1	1	1	1	5	5	5	5	5	5	5	5	5	5	4	3	3	5	4	3	5	5	1	5
1	38	35	2	3	5	3		2	3					8	1	1	1	1	1	1	1	1	1	1	1	1	1	1	1	4	4	4	4	4	4	4	4	4	4	4	4	4	4	2	4	4	4	4	4
1	25	46	1	3	5	4			3				7	8	1	1	1	1	1	1	1	1	1	1	2	2	1	1	1	5	4	3	4	4	4	3	5	2	1	5	4	2	4	1	3	3	3	4	4
1	41	61	2	3	2	1						6			1	1	1	1	1	1	1	1	1	1	2	1	1	1	1	4	4	5	5	5	5	4	5	4	4	5	5	1	3	5	3	4	4	5	4
1	19	30	2	3	1	1			3						1	1	1	1	1	2	2	1	1	1	2	2	1	1	1	4	5	5	5	5	3	4	5	4	5	5	3	1	5	5	2	5	5	1	5
1	41	37	2	5	6	2			3						3	4	4	3	4	5	4	3	5	4	4	3	4	4	2	3	2	4	3	5	3	2	3	4	3	5	3	4	2	5	3	3	4	4	5
1	5	40	2	2	5	2		2	3					8	1	1	1	1	1	2	1	1	1	1	1	1	1	1	1	5	4	4	5	5	4	5	5	4	4	5	3	3	2	3	2	2	2	2	3
1	41	27	2	3	5	1			3						1	1	1	1	1	2	1	1	1	1	1	1	1	1	1	5	4	5	5	5	4	5	5	5	4	4	2	2	3	4		3	2	2	4
1	34	25	1	9	3	4		2	3				7		1	1	1	1	1	2	1	1	1	1	1	1	1	1	1	4	4	4	4	4	4	4	4	3	5	5	1	1	2	2	3	2	3	2	5
1	38	48	2	3	5	3		2		4				8	1	1	1	1	1	2	1	1	1	1	1	1	1	1	1	5	4	5	3	2	1	1	2	1	5	5	4	4	4	3	4	4	5	2	4
1	35	49	1	3	2	4								8	1	1	1	1	1		1	1	1	1	1	1	1	1	1	5	4	5	5	5	5	5	5	1	5	4	4	2	1	4	2	2	2	1	4
1	38	28	2	9	1	1		2							3	2	1	1	1	1	1	1	1	1	1	1	1	1	1	3	2	2	2	2	3	3	2	2	5	4	3	2	2	2	2	2	2	2	2
1	5	56	2	2	4	2		2	3				7		1	1	1	1	1	2	1	1	1	1	1	1	1	1	1	5	5	5	5	5	5	5	5	4	1	5	5	4	4	1	5	3	3	5	3
1	5	28	1	4	5	2				4					4	5	2	3	4	4	5	3	4	5	4	3	5	4	3	4	5	4	5		4	4	5	4	3	4	5	3	4	3	5	4	2	5	4
1	15	31	3	3	5	1		2	3				7	8	1	1	1	1	1	2	1	1	1	1	1	1	1	1	1	5	5	5	5	5	5		5	4	4	5	4	1	1	4	1	3	3	1	5
1	15	67	2	3	3	2	1								1	1	1	1	1	1	1	1	1	1	1	1	1	1	1	4	4	4	4	4	4	4	4	3	4	4	2	1	3	3	2	4	4	2	4
1	5	38	2	3	5	5		2	3						5	5	1	1	1	2	1	1	1	1	2	1	1	1	1	5	5	5	5	5	4	5	5	3	2	4	4	2	5	4	4	5	4	2	4
1	48	47	2	4	5	3		2			5	6			4	5	4	5	4	4	4	5	4	5	4	5	4	5	4	4	5	4	3	5	4	5	4	5	4	5	4	5	4	5	4	5	4	5	4
1	46	57	1	3	5	2	1								4	3	2	4	3	4	3	2	3	4	4	2	3	4	2	4	2	3	4	3	2	3	4	3	4	2	3	4	2	3	4	3	2	3	4
1	10	37	2	3	5	2		2		4					1	1	1	1	1	2	2	1	1	1	1	1	1	1	1	4	5	4	5	5	3	2	5	3	1	4	3	1	2	3	4	4	3	4	3
1	49	34	2	3	5	3								8	1	1	1	1	1	1	1	1	1	1	1	1	1	1	1	4	4	2	4	4	3	4	5	3	2	4	4	4	4	4	3	5	4	3	4
1	3	32	2	3	5	3				4					3	3	2	2	4	3	4	4	2	3	2	2	4	3	3	3	3	2	3	3	2	2	4	3	3	2	3	4	3	2	2	4	3	2	2
1	5	33	2	3	4	2			3						1	1	1	1	1	1	1	1	1	1	1	1	1	1	1	5	5	5	5	5	5	5	5	4	2	5	4	1	3	3	4	5	3	4	3
1	5	28	2	3	7	4								8	2	1	2	2	1	2	1	2	1	2	2	3	3	2	2	2	1	2	2	2	2	1	1	1	5	4	5	3	5	5	1	5	4	1	5
1	32	37	1	3	5	2			3					8	1	1	1	1	1	2	2	2	1	1	2	1	1	1	1	5	5	5	5	4	4	4	5	4	5	4	1	1	4	3	2	4	4	2	5
1	48	26	2	3	5	3			3						3	2	3	4	3	3	2	4	2	3	2	4	3	2	4	4	5	4	4	3	4	3	4	4	2	3	4	3	2	3	4			3	2
1	35	66	2	3	4	1		2	3				7		1	1	1	1	1	1	1	1	1	1	1	1	1	1	1	5	5	5	5	5	5	5	5	3	5	5	1	1	4	2	4	4	4	4	4
1	48	27	2	2	5	4			3						1	1	1	1	1	1	1	1	1	1	1	1	1	1	1	5	5	5	5	5	5	5	5	5	5	5	5	5	5	5	1	4	5	5	5
1	35	26	1	3	5	3		2		4			7	8	2	1	1	1	1	2	1	1	1	1	1	1	1	1	1	5	3	3	5	5	4	5	5	3	4	5	3	2	1	3	2	2	1	2	4
1	6	25	2	3	5	4		2							1	1	1	1	1	2	1	1	1	1	1	1	1	1	1	5	5	4	4	5	5	5	4	3	5	4	2	4	5	4	5	4	4	1	4
1	5	33	1	3	5	3		2		4					1	1	1	1	1	1	1	1	1	1	1	1	1	1	1	5	5	5	5	5	5	5	5	4	4	5	4	2	5	4	4	5	5	2	5
1	38	44	1	3	5	3		2		4					1	1	1	1	1	1	1	1	1	1	1	1	1	1	1	5	5	5	5	5	5	5	5	4	5	4	4	4	4	5	1	5	5	1	4
1	5	23	2	2	3	4		2		4					1	1	1	1	1	2	2	1	1	1	1	1	1	1	1	5	5	5	5	5	5	5	5	5	4	4	4	3	4	3	4	4	3	3	3
1	5	33	2	4	5	2					5				1	1	1	1	1	1	1	1	1	1	1	1	1	1	1	5	5	5	5	5	5	5	5	5	2	3	3	4	2	2	2	3	3	2	4
1	25	41	1	3	3	4		2							1	1	1	1	1	2	1	1	1	1	1	1	1	1	1	5	5	5	5	5	5	5	5	3	4	5	5	4	4	3	3	5	5	3	4
1	53	39	1	2	3	4		2		4				8	1	1	1	1	1	2	1	1	1	1	1	1	1	1	1	5	3	3	5	5	4	4	5	3	3	5	5	5	2	3	3	2	1	4	4
1	5	37	1	3	4	3			3						4	4	2	1	1	1	1	1	1	1	1	1	1	1	1	4	4	4	4	4	4	4	4	4	4	4	2	1	4	4	2	2	2	2	4
1	45	27	1	3	5	3		2		4					1	2	2	3	1	2	3	2	2	1	2	1	3	2	1	3	4	2	5	2	4	4	2	4	4	4	5	4	4	3	2	3	2	1	2
1	41	28	2	9	7	3		2							1	1	1	1	1	2	2	2	2	1	3	2	2	2	1	5	5	5	5	5	5	5	5	5	5	5	1	1	4	4	1	4	4	1	4
1	10	37	2	3	5	3								8	1	1	1	1	1	2	1	1	1	1	2	1	1	1	1	4	4	5	3	4	2	4	5	3	3	5	2	2	2	5	4	2	2	4	4
1	52	25	2	3	5	2			3						3	2	2	3	3	3	2	2	3	3	2	3	4	3	3	2	3	4	4	3	4	3	3	2	4	5	4	4	5	4	2	4	5	4	4
1	5	28	2	4	2	2			3						1	1	1	1	1	2	1	1	2	1	1	1	1	1	1	5	4	5	5	5	3	5		4	4	4	5	4	1	1	5	1	5	5	5
1	48	45	1	1	5	2		2		4			7		1	1	1	1	1	2	1	1	1	1	1	1	1	1	1	4	4	3	4	4	4	4	4	2	4	5	3	2	4	5	4	4	3	3	4
1	53	31	2	3	2	2		2				6			4	2	1	1	1	2	1	1	1	1	1	1	1	1	1	5	4	4	4	5	3	3	5	4	3	4	4	2	3	3	4	2	2	4	4
1	22	51	1	9	5	3								8	1	1	1	1	1	1	1	1	1	1	1	1	1	1	1	5	4	5	5	5	5	5	5	5	2	3	4	4	3	2	2	3	4	4	3
1	25	41	2	3	5	4		2	3					8	2	2	1	1	1	2	1	1	1	1	2	2	1	1	1	3	3	4	4	5	4	3	5	4	4	4	2	2	5	5	1	5	5	2	4
1	48	21	1	3	5	1				4					1	1	1	1	1	2	1	1	1	1	1	1	1	1	1	5	5	5	5	5	5	4	5	3	3	4	3	4	4	4	5	5	4	4	3
1	24	45	1	3	3	2					5				1	1	1	1	1	1	1	1	1	1	1	1	1	1	1	5	5	5	5	5	5	5	5	5	5	5	5	2	3	4	5	5	5	2	5
1	3	47	2	3	5	9		2							4	3	4	3	3	4	3	4	1	1	4	3	1	2	1	4	5	4	5	4	4	3	4	4	4	3	4	3	4	3	5	4	3	4	3
1	41	47	2	3	2	2				4			7		1	1	1	1	1	2	1	1	1	1	1	1	1	1	1	4	4	4	4	5	5	5	4	4	4	5	3	1	1	2	4	3	1	4	3
1	26	44	1	9	5	3			3						1	1	1	1	1	2	1	1	1	1	1	1	1	1	1	5	5	5	5	5	5	5	5	4	5	4	1	1	4	5	1	4	4	1	5
1	40	33	2	3	5	3			3				7	8	1	1	1	1	1	2	1	1	1	1	1	1	1	1	1	5	3	4	5	5	4	5	5	4	4	3	3	1	3	4	3	4	4	3	5
1	10	25	2	3	5	4				4					1	1	1	1	1	1	1	1	1	1	1	1	1	1	1	5	5	5	5	5	5	5	5	5	5	4	5	5	4	4	3	3	4	4	4
1	21	27	1	3	5	3							7		1	1	1	1	1	1	1	1	1	1	1	1	1	1	1	5	5	5	5	5	5	5	5	4	4	5	3	1	4	5	3	5	4	1	4
1	34	44	2	9	2	3					5				1	1	1	1	1	2	1	2	1	1	1	1	1	1	1	5	4	4	5	4	3	4	4	5	3	4	5	4	5	2	4	5	5	4	3
1	16	26	2	3	2	2		2						8	1	1	1	1	1	2	1	1	1	1	1	1	1	1	1	5	5	4	4	4	4	4	4	4	4	4	3	2	4	4	2	5	4	3	4
1	10	69	1	3	3	2		2	3				7		1	1	1	1	1	2	1	1	1	1	1	1	1	1	1	5	5	4	5	5	5	5	5	4	5	5	4	1	5	5	2	5	5	1	5
1	34	37	2	3	5	3		2	3						3	2	1	1	1	2	1	1	1	1	1	1	1	1	1	5	5	5	5	5	4	5	5	4	4	3	1	1	4	3	4	4	3	2	5
1	10	22	1	3	3	2		2			5				1	1	1	1	1	2	2	1	1	1	1	1	1	1	1	4	5	5	4	4	4	3	4	3	4	4	1	1	4	4	5	4	2	2	4
1	10	41	2	2	3	2			3						1	1	1		1	2	1	1	1	1	2	1	1	1	1	4	4	5	5	5	4	4	4	5	5	4	2	2	4	4	5	4	4	2	5
1	47	69	1	3	4	2	1								1	1	1	1	1	1	1	1	1	1	1	1	1	1		5	5	5	5	4	5	4	5	2	5	5	4	2	4	4	2	5	5	1	5
1	5	29	2	3	5	3								8	3	4	3	3	4	3	3	4	4	4	4	3	4	3	4	3	4	4	4	3	4	4	3	4	4	4	5	4	4	5	4	3	4	4	5
1	4	52	2	3	7	4		2	3					8	1	1	1	1	1	2	1	1	1	1	1	1	1	1	1	5	5	5	5	5	5	5	5	3	4	3	2	2	4	4	2	4	4	2	4
1	38	29	2	3	7	4							7		1	1	1	1	1	2	1	1	1	1	2	1	1	1	1	4	4	4	4	4	4	4	4	4	3	4	2	2	4	3	3	3	2	4	2
1	24	39	2	3	3	2			3						1	1	1	1	1	2	1	1	1	1	1	1	1	1	1	5	5	5	5	5	5	5	5	4	5	3	1	1	3	5	5	5	3	1	4
1	32	35	1	3	7	3		2		4					1	1	1	1	1	2	1	1	1	1	1	1	1	1	1	5	5	5	5	5	4	5	5	5	5	4	3	1	1	2	1	1	1	1	5
1	23	30	2	3	5	2		2		4				8	1	1	1	1	1	2	1	1	1	1	2	2	1	1	1	4	2	2	4	4	3	2	4	2	4	5	4	4	2	3	2	2	3	4	4
1	55	37	2	3	5	4								8	1	1	1	1	1	2	1	1	1	1	2	1	1	1	1	5	4	5	5	5	4	3	5	4	4	4	3	2	3	3	3	4	3	2	3
1	5	28	2	3	5	3					5				3	4	3	3	4	3	4	3	3	4	3	4	3	3	4	3	4	3	3	4	4	3	3	4	3	4	4	3	3	3	4	4	3	2	3
1	27	55	2	3	1	1		2		4			7	8	1	1	1	1	1	2	1	1	1	1	2	1	1	1	1	1	1	1	1	1	1	1	1	1	4	5	4	2	4	1	4	5	5	4	2
1	40	30	2	4	5	3					5				4	3	3	4	5	4	3	2	3	4	4	3	4	4	3										5		3	3	4	5	4	3	4	5	4
1	33	56	1	3	6	2		2	3				7		1	1	1	1	1	2	1	1	1	1	1	1	1	1	1	5	5	2	4	4	4	3	5	2	5	5	2	2	2	2	3	3	2	2	5
1	22	47	1	3	7	3			3					8	1	1	1	1	1	1	1	1	1	1	1	1	1	1	1	4	4	4	4		4	4		2	4		2	1	4	4	4	5	4	2	4
1	48	31	1	4	5	3				4				8	1	1	1	1	1	2	1	1	1	1	1	1	1	1	1	5	4	5	5	3	5	3	3	3	5	4	1	1	5	5	2	5	4	3	5
1	53	65	1	3	3	2			3						1	1	1	1	1	1	1	1	1	1	1	1	1	1	1	4	4	1	2	1	1	1	2	1	5	5	4	1	5	5	1	5	5	1	5
1	11	25	4	1	5	2		2							3	2	3	4	3	3	4	3	4	3	3	4	3	4	4	4	5	5	4	4	3	4	4	5	3	4	3	3	4	3	4	4	3	4	4
1	5	27	2	3	5	3		2							5	4	3	4	2	3	3	4	4	2	2	3	4	4	4	4	4	4	4	4	4	4	4	4	5	4	3	4	5	4	3	4	3	3	3
1	38	41	2	3	4	2		2		4					1	1	1	1	1	2	1	1	1	1	1	1	1	1	1	5	5	5	5	5	5	5	5	5	4	4	3	2	3	4	3	5	5	3	5
1	40	52	1	3	5	3		2	3				7		1	1	1	1	1	2	1	1	1	1	1	1	1	1	1	5	5	5	5	5	5	5	5	5	4	4	1	1	4	3	2	3	3	1	5
1	47	34	2	3	5	3		2	3				7		1	1	1	1	1	2	1	1	1	1	1	1	1	1	1	5	4	5	5	5	5	4	5	3	4	4	2	1	2	3	2	2	1	2	3
1	13	39	1	3	5	3			3					8	1	1	1	1	1	1	1	1	1	1	1	1	1	1	1	5	5	5	5	5	5	5	5	5	5	5	1	1	1	5	1	3	3	1	5
1	41	40	2	3	2	1		2		4			7		1	1	1		1	2	1	2	1	1	1	1		1	1	5	4	3	4	3	3	3	4	2	4	4	4	2	4	3	4	3	4	4	4
1	43	30	2	3	5	3			3						1	1	1	1	1	2	1	1	1	1	2	1	1	1	1	5	5	5	5	5	5	5	5	4	4	5	5	4	5	5	4	4	4	4	5
1	27	26	2	1	5	4				4					1	1	1	1	1	2	1	1	1	1	1	1	1	1	1	5	5	3	4	5	4	5	5	3	5	4	5	5	2	3	3	2	2	1	4
1	53	61	1	3	5	2			3						1	1	1	1	1	2	2	2	1	1	1	1	1	1	1	4	4	2	1	1	3	1	1	1	5	5	5	1	2	2	2	4	2	2	4
1	48	32	1	3	3	2				4					1	1	1	1	2	1	1	1	1	1	1	1	1	1	1	5	5	5	5	5	5	5	5	5	5	5	1	1	3	5	1	3	2	1	5
1	41	41	2	3	4	2		2		4					2	1	1	1	1	2	1	1	1	1	1	1	1	1	1	4	4	4	4	4	4	4	4	4	3	3	4	3	3	3	3	4	3	3	4
1	55	38	2	3	7	2			3				7		1	1	1	1	1	2	1	1	1	1	1	1	1	1	1	5	5	5	5	5	5	5	5	3	5	3	1	1	3	4	5	5	4	1	4
1			4	9	5	3		2			5				2	3	3	4	3	2	2	3	3	4	3	2	3	3	4	4	4	4	4	4	4	3	4	3	2	3	3	4	4	4	3	3	3	4	4
1	5	38	2	3	3	1	1		3						1	1	1	1	1	2	1	1	1	1	1	1	1	1	1	5	5	5	5	5	5	5	5	5	4	3	3	3	4	3	4	4	4	2	4
1	56	52	1	3	6	3			3						3	4	3	2	3	3	4	4	3	2	2	3	4	4	3	3	4	3	3	4	5	4	3	4	4	5	4	4	5	4	2	4	5	2	4
1	10	34	2	3	4	1		2							1	1	1	1	1	2	1	1	1	1	1	1	1	1	1	5	5	5	5	5	5	5	5	5	5	5	3	2	4	4	5	5	5	2	4
1	35	44	2	3	5	3								8	1	1	1	1	1	1	1	1	1	1	1	1	1	1	1	4	4	4	4	4	4	4	4	4	4	4	1	1	4	4	4	4	4	1	4
1	32	46	2	3	5	9		2	3						2	1	1	1	1	1	1	1	1	1	1	1	1	1	1	5	5	5	5	5	5	5	5	5	5	5	5	4	5	5	5	2	5	1	5
1	38	41	2	2	5	3		2	3				7	8	1	1	1	1	1	2	1	1	1	1	1	1	1	1	1	4	4	4	4	5	5	4	5	4	5	5	3	1	1	4	4	5	2	2	3
1	11	38	2	3	5	2				4				8	2	1	1	1	1	2	2	1	1		2	1	1	1	1	4	4	4	4	4	4	4	4	4	4		2	1	3	3	2	2	3	2	3
1	19	60	1	3	4	1			3						1	1	1	1	1	1	1	1	1	1	1	1	1	1	1	5	5	5	5	5	5	5	5	5	5	2	1	1	2	4	2	2	2	2	3
1	11	35	2	3	5	3		2		4				8	2	2	1	1	1	2	1	1	1	1	1	1	1	1	1	5	5	4	5	5	5	4	4	4	4	5	4	4	4	4		5	4	3
1	49	24	1	3	5	2								8	2	1	1	1	1	2	1	1	1	1	2	2	1	1	1	5	5	2	5	3	3	2	4	2	3	4	4	3	4	5	2	5	4	2	5
1	10	64	1	3	5	2		2						8	1	1	1	1	1	2	2	2	1	1	2	1	1	1	1	5	4	5	5	5	4	5	5	5	4	5	4	1	3	4	4	4	2	4	4
1	26	52	1	5	7	3			3				7	8	1	1	1	1	1	2	1	1	1	1	1	1	1	1	1	5	5	5	4	5	5	5	5	4	5	5	1	1	5	4	3	4	4	1	5
1	4	30	2	3	3	3		2		4				8	1	1	1	1	1	1	1	1	1	1	1	1	1	1	1	4	3	3	5	5	5	5	5	3	2	4	5	2	2	1	2	2	1	4	4
1	53	56	1	3	4	2				4					2	1	1	1	1	2	2	1	1	1	1	1	1	1	1	4	4	4	3	3	2	2	2	1	4	4	4	4	4	4	2	5	4	3	4
1	34	38	2	3	3	3			3						3	1	1	1	1	2	1	1	1	1	1	1	1	1	1	5	5	5	4	5	5	5	5	5	4	4	4	4	4	3	2	5	4	2	4
1	48	35	1	3	5	4		2	3				7	8	1	1	1	1	1	2	1	1	1	1	1	1	1	1	1	5	4	4	5	5	5	5	5	2	4	5	2	2	4	5	2	4	4	2	4
1	10	27	2	5	5	4			3					8	1	1	1	1	1	1	1	1	1	1	1	1	1	1	1	5	5	3	5	5		5	5	5	5	5	5	5	3	3	3	5	5	3	5
1	34	35	2	3	5	2		2							2	2	1	1	1	2	1	2	2	1	1	1	2	2	1	3	4	3	3	2	4	3	4	3	2	3	3	2	4	2	4	3	3	2	2
1	52	63	1	3	7	3		2	3				7		1	1	1	1	1	2	1	1	1	1	1	1	1	1	1	5	4	5	4	5	5	5	5	2	4	4	2	2	4	3	2	4	4	1	5
1	23	25	2	4	5	2			3						1	1	1	1	1	1	1	1	1	1	1	1	1	1	1	4	4	4	4	4	4	4	4	4	4	4	4	4	4	4	1	1	3	1	4
1	48	31	2	3	7	2		2						8	3	3	4	4	3	3	3	4	2	3	3	3	4	2	3	2	3	3	3	3	3	4	4	4	2	3	3	4	2	3	3	3	3	4	2
1	32	69	1	3	7	3			3						1	1	1	1	1	1	1	1	1	1	1	1	1	1	1	5	5	5	5	5	5	5	5	5	5	5	1	1	4	4	2	4	4	1	5
1	20	57	2	3	3	3		2			5				1	1	1	1	1	1	1	1	1	1	1	1	1	1	1	5	5	5	5	5	4	5	5	3	4	5	5	1	5	4	2	5	5	2	4
1	55	31	2	3	5	4								8	1	1	1	1	1	2	1	1	1	1	2	1	1	1	1	3	4	5	3	4	2	3	4	3	1	4	5	5	3	5	1	3	2	1	4
1	11	51	2	3	5	3								8	1	1	1	1	1	1	1	1	1	1	1	1	1	1	1	5	5	5	5	5	5	5	5	4	4	5	5	4	5	2	4	5	5	4	2
1	19	29	2	3	2	2		2	3						3	4	5	4	2	3	4	2	2	4	4	5	3	4	5	3	4	5	4	2	3	4	2	2	3	4	5	4	2	3	4	2	2	4	4
1	48	46	1	3	3	3		2	3				7		1	1	1	1	1	2	1	1	1	1	1	1	1	1	1	4	4	4	4	4	4	4	4	3	5	4	3	1	5	5	3	5	4	2	5
1	22	26	2	3	5	5		2	3				7		1	1	1	1	1	1	1	1	1	1	2	1	1	1	1	2	2	4	4	5	4	5	5	4	4	5	2	1	3	1	5	2	3	5	4
1	5	32	2	3	5	3				4					3	4	3	3	2	3	3	2	2	3	3	2	2	4	3	3	3	2	2	4	3	2	3	3	2	3	3	2	4	3	3	2	2	4	3
1	19	25	1	3	4	1		2	3						4	1	1	1	1	2	1	1	1	1	1	1	1	1	1	4	4	4	4	5	4	5	5	4	5	5	1	1	4	4	2	5	5	1	5
1	35	61	1	9	2	3			3						1	1	1	1	1	1	1	1	1	1	1	1	1	1	1	5	4	4	4	4	4	4	4	2	5	5	4	1	3	3	2	3	2	3	4
1	30	44	1	3	3	5			3						1	1	1	1	1	1	1	1	1	1	1	1	1	1	1	5	5	5	5	5	4	5	5	4	4	3	1	1	3	4	1	5	2	1	4
1	3	25	2	3	5	3				4					3	2	1	1	1	2	1	1	1	1	2	1	1	1	1	5	5	5	5	4	5	4	5	4	5	4	5	3	4	3	2	5	5	2	4
1	10	38	1	3	7	4		2		4					1	1	1	1	1	1	1	1	1	1	1	1	1	1	1	4	4	4	4	4	4	4	4	4	2	2	3	4	4	3	2	2	3	3	4
1	41	27	1	3	5	3			3					8	3	1	1	1	1	2	1	1	1	1	2	1	1	1	1	5	4	4	3	3	4	4	4	2	5	2	2	1	4	4	1	4	4	2	5
1	48	47	1	3	4	2				4					1	1	1	1	1	1	1	1	1	1	1	1	1	1	1	5	5	5	5	5	5	5	5	4	5	4	1	1	2	4	2	2	2	1	4
1	21	32	1	3	5	3			3				7		1	1	1	1	1	1	1	1	1	1	1	1	1	1	1	5	5	5	5	5	5	5	5	4	4	4	4	1	5	4	2	5	5	2	5
1	17	43	1	3	4	2			3						1	1	1	1	1	1	1	1	1	1	1	1	1	1	1	5	5	5	5	5	5	5	5	5	1	5	2	1	2	2	2	4	2	2	4
1	41	60	2	3	3	2				4					1	1	1	1	1	1	1	1	1	1	1	1	1	1	1	5	4	4	5	5	4	4	5	4	5	3	2	1	4	4	2	5	5	2	5
1	8	37	2	9	4	3		2							5	2	3	3	2	2	3	3	3	3	3	2	2	2	2	1	3	3	3	3	2	3	2	3	1	3	3	2	3	2	2	2	2	3	4
1	5	48	2	3	6	3			3						3	2	2	3	3	3	4	2	3	4	3	4	4	3	2	3	4	4	4	3	2	4	3	3	4	5	4	3	4	4	5	4	3	4	4
1	6	36	2	3	5	1	1								1	1	1	1	1	5	1	1	1	1	1	1	1	1	1	4	3	4	5	5	3	3	5	4	2	5	3	2	2	2	4	3	2	4	4
1	16	34	2	3	5	3		2		4					1	1	1	1	1	1	1	1	1	1	1	1	1	1	1	4	4	3	3	3	3		4	2	4	4	4	2	5	4	4	5	4	4	4
1	15	38	2	3	7	2		2	3						1	1	1	1	1	1	1	1	1	1	1	1	1	1	1	4	4	4	4	4	4	4	4	4	4	5	1	1	4	4	1	2	1	1	4
1	27	44	1	1	5	4						6			4	4	4	1	1	2	2	2	1	1	1	1	1	1	1	5	5	3	4	5	4	5	5	3	4	4	5	5	4	3	1	5	4	2	4
1	30	24	2	2	5	3				4					4	5	5	4	4	5	4	4	4	5	4	5	5	4	5	4	5	4	4	5	4	4	4	5	5	4	4	4	5	4	4	4	4	5	4
1	41	33	2	1	4	3			3						1	1	1	1		1	1	1	1	1	1	1	1	1	1	3	4	4	4	4	5	4	5	4	2	4	4	4	5	3	3	5	5	4	4
1	3	42	2	3	4	3		2							1	1	1	1	1	2	1	1	1	1	1	1	1	1	1	3	1	1	2	1	1	1	1	1	4	3	2	2	4	4	2	2	4	4	3
1	24	27	2	5	7	3		2	3						4	1	1	1	1	2	1	1	1	1	2	1	1	1	1	3	3	3	3	3	2	3	3	3	3	4	3	3	3	3	3	3	3	3	4
1	41	31	2	3	4	2		2		4				8	1	1	1	1	1	1	1	1	1	1	1	1	1	1	1	5	4	5	5	4	4	3	5	3	5	4	2	1	2	5	2	3	3	2	5
1	23	27	1	3	5	3				4					1	1	1	1	1	1	1	1	1	1	1	1	1	1	1	4	4	4	5	5	5	4	4	4	4	5	4	4	4	4	2	2	2	3	2
1	5	45	2	3	2	1		2			5				1	1	1	1	1	1	1	1	1	1	1	1	1	1	1	5	4	4	5	5	3	5	5	3	5	5	3	1	4	1	3	3	3	2	4
1	23	26	2	3	5	2		2	3					8	1	1	1	1	1	1	1	1	1	1	1	1	1	1	1	5	4	4	5	5	3	4	5	3	3	5	3	2	5	4	2	3	4	2	3
1	10	35	2	3	5	4		2						8	2	1	1	1	1	1	1	1	1	1	1	1	1	1	1	5	5	5	5	5	5	5	5	5	3	3	3	3	2	3	3	4	2	3	3
1	38	64	2	3	7	2							7		3	3	4	4		4	4	3	3	3	3	3	3	4	4	3	4	4	4	3	4	4	4	4	4	4	4	5	5	4	4	4	4	4	5
1	38	36	2	3	3	2			3						1	1	1	1	1	1	1	1	1	1	1	1	1	1	1	4	4	4	4	4	4	4	4	3	3	4	2	1	2	4	2	4	2	4	4
1	11	29	2	1	3	2				4					4	2	1	1	1	3	1	1	1	1	2	1	1	1	1	5	5	5	5	5	4	4	5	3	5	5	4	1	4	4	1	5	5	1	5
1	48	46	2	3	5	2					5				5	1	1	1	1	5	1	1	1	1	1	1	1	1	1	1	1	1	1	1	1	1	1	1	5	3	4	2	5	1	3	2	3	4	4
1	48	21	2	4	3	2			3						1	1	1	1	1	1	1	1	1	1	1	1	1	1	1	4	4	4	4	4		4	4	4	4	5	5	5	1	1	4	1	1	5	4
1	5	28	2	1	4	3		2							3	2	4	3	3	2	4	3	4	2	3	2	3	3	2	4	4	3	4	4	4	5	4	4	5	4	3	4	5	4	3	4	4	3	4
1	48	27	2	3	6	4		2	3	4					3	4	5	4	3	4	3	4	5	4	3	2	3	4	5	4	3	4	3	4	5	4	3	4	3	4	5	4	3	4	5	4	3	4	3
1	19	45	2	3	7	9		2							1	1	1	1	1	1	1	1	1	1	1	1	1	1	1	5	5	5	5	5	5	5	5	4	5	5	3	2	4	4	2	4	4	2	5
1	48	34	2	3	5	3		2			5				2	1	3		2	2	1	2	4	3	3	2	1	3	2	3	1	2	4	1	3	2	1	2	3	5	2	5	2	1	2	1	4	2	5
1	5	41	2	9	5	2	1			4	5		7	8	1	2	2	1	1	1	2	1	1	2	1	2	1	1	1	4	5	4	3	4	5	4	4	5	5	4	3	5	4	4	4	4	5	3	5
1	38	28	1	3	7	3			3					8	1	1	1	1	1	1	1	1	1	1	1	1	1	1	1	5	4	3	5	5	4	5	5	4	4	2	2	2	4	4	2	4	4	2	4
1	34	30	2	3	7	3				4					2	3	4	3	2	2	3	4	3	3	2	3	4	3		3	4	3	2	3	4	3	2	3	4	5	4	5	4	5	4	5	4	5	4
1	11	30	2	3	5	2		2		4					1	1	1	1	1	2	2	2	1	1	1	1	1	1	1	5	4	5	5	5	4	5	4	3	4	4	4	1	3	3	2	4	2	2	4
1	5	26	1	9	5	2				4					2	3	4	3	5	2	4	3	4	5	2	3	3	4	3	2	4	3	2	4	3	4	5	4	2	3	4	2	3	4	3	2	3	4	2
1	30	44	2	4	5	2				4					2	1	3	2	4	1	5	3	2	3	3	2	4	1	3	4	5	5	3	2	4	3	2	3	5	4	5	5	4	5	5	2	2	4	5
1	10	29	1	3	5	3				4					3	4	3	4	3	3	4	3	4	3	3	4	3	2	3	3	4	3	4	3	4	3	4	2	3	4	3	4	3	4	3	4	3	2	3
1	11	30	2	3	2	2			3						1	1	1	1	1	2	1	1	1	1	1	1	1	1	1	5	5	5	5	5	5	5	5	5	4	5	1	1	4	3	1	3	4	2	3
1	45	23	2	4	2	2				4					2	2	2	1	1	2	2	1	1	1	2	2	2	1	1	4	4	5	4	3	5	4	4	4	5	4	2	1	5	5	3	4	3	2	4
1	27	62	1	3	3	1			3				7		1	1	1	1		1	1	1	1	1	1	1	1	1	1	4	4	4	4	4	3	3	4	3	5	5	2	1	2	4	3	2	2	1	4
1	5	30	2	3	7	2							7		2	2	2	2	2	2	2	2	2	2	2	1	1	2	2	5	5	5	5	5	5	5	5	5	5	4	5	4	5	4	3	4	5	4	4
1	47	40	2	2	7	5		2	3				7	8	1	1	1	1	1	1	1	1	1	1	2	1	1	1	1	5	5	5	5	5	5	5	5	3	4	4	2	3	4	4	2	4	4	1	4
1	45	26	2	3	5	3				4					2	2	1	2	1	4	3	2	3	3	2	2	1	2	4	5	2	4	1	4	4	2	4	5	4	4	5	4	4	5	2	4	5	2	4
1	5	30	2	3	5	1							7		3	2	4	3	4	2	3	2	3	2	2	3	2	3	2	3	2	5	3	2	4	3	4	3	3	5	2	4	3	5	2	4	3	5	3
1	32	25	1	3	5	3			3						1	1	1	1	1	1	1	1	1	1	1	1	1	1	1	3	3	3	3	3	3	3	3	3	3	3	3	3	3	3	3	3	3	3	3
1	32	35	4	3	3	3			3						1	1	1	1	1	2	1	1	1	1	1	1	1	1	1	5	5	5	5	5	5	5	5	3	4	4	3	2	3	3	3	3	3	2	4
1	31	37	1	3	3	4		2	3					8	1	1	1	1	1	2	1	2	1	1	1	1	1	1	1	4	5	5	5	5	5	5	5	3	5	5	1	1	5	5	1	5	5	1	5
1	5	38	1	3	5	3		2		4	5				3	1	2	4	2	3	1	4	2	4	3	1	2	2	1	4	2	3	5	2	1	3	2	2	2	4	3	5	4	5	2	1	3	1	4
1	49	50	1	3	2	3			3						5	5	1	1	1	2	2	1	1	1	1	1	1	1	1	5	5	4	5	5	5	4	5	3	1	2	4	1	4	2	5	5	4	5	4
1	30	31	2	2	5	3			3						1	1	1	1	1	1	1	1	1	1	1	1	1	1	1	4	4	4	4	2	2	2	3	3	3	5	3	3	3	3	3	3	3	3	3
1	5	41	1	2	5	2	1								1	1	1	1	1	1	1	1	1	1	1	1	1	1	1	5	4	2	1	2	1	1	2	1	2	4	1	1	3	2	3	2	3	2	4
1	38	41	2	9	4	2			3						2	2	1	1	1	2	2	1	1	1	2	2	1	1	1	5	5	5	5	4	5	5	5	4	5	5	4	1	5	5	2	5	4	2	5
1	34	23	2	2	5	1		2			5				1	1	1	1	1	2	2	1	1	1	1	1	1	1	1	5	3	4	4	3	3	3	4	3	3	4	3	2	3	3	4	3	3	4	4
1	15	33	2	2	5	2		2	3					8	1	1	1	1	1	2	1	1	1	1	1	1	1	1	1	5	5	5	5	4	4	4	5	1	3	4	3	2	4	3	3	4	4	4	3
1	34	24	1	2	7	3		2		4					4	4	1	3	3	2	1	1	2	2	1	1	1	1	1	5	5	5	5	5	5	5	5	4	1	5	3	5	4	1	2	3	3	1	4
1	27	62	2	1	5	3	1	2	3		5	6			5	4	5	4	5	4	5	4	5	4	5	4	5	4	5	5	4	5	4	5	4	5	4	5	5	4	5	4	5	4	5	4	5	4	5
1	26	31	1	3	4	2			3						1	1	1	1	1	1	1	1	1	1	1	1	1	1	1	5	5	3	4	5	5	5	5	4	4	4	2	2	4	4	2	4	4	4	4
1	34	34	1	3	3	3		2		4			7	8	1	1	1	1	1	2	1	1	1	1	1	1	1	1	1	5	5	5	5		5	5	5	4	4	4	1	1	3	2	3	2	2	2	4
1	48	29	2	1	4	2		2	3						3	1	1	2	1	2	3	2	2	2	1	1	1	1	1	4	3	3	4	4	3	3	4	4	3	4	3	3	4	2	3	3	2	2	4
1	3	30	2	3	5	3				4			7	8	4	2	3	4	2	4	3	3	4	2	3	2	4	5	3	3	4	2	3	3	2	4	3	5	4	3	3	5	4	4	3	3	2	2	4
1	43	27	2	3	5	3		2	3					8	2	2	1	1	1	2	2	1	1	1	2	2	1	1	1	5	5	5	5	5	5	5	5	5	5	3	2	1	3	4	1	3	4	4	4
2	34	22	1	3	5	3	1								1	1	1	1	1	2	1	1	1	1	2	2	1	1	1	5	4	4	4	3	5	3	4	3	3	5	4	2	4	4	1	2	2	4	4
2	34	19	1	3	3	3	1								5	5	3	1	1	2	2	2	1	1	1	1	1	1	1	3	3	5	5	5	4	5	5	5	3	1	1	1	1	1	5	1	1	3	3
2	34	19	1	5	3	4		2		4			7	8	1	1	1	1	1	2	1	1	1	1	1	1	1	1	1	5	5	5	4	4	4	4	5	2	5	5	5	2	3	3	2	5	3	2	4
2	22	19	2	3	3	4			3						1	1	1	1	1	1	1	1	1	1	2	2	1	1	1	4	4	4	3	3	3	3	3	1	4	3	5	3	4	5	3	5	4	3	4
2	34	22	1	3	3	1		2			5		7	8	1	1	1	1	1	2	1	1	1	1	1	1	1	1	1	5	5	4	4	5	5	5	5	3	2	5	1	1	3	2	4	4	2	3	3
2	34	36	1	3	7	3			3						1	1	1	1	1	1	1	1	1	1	1	1	1	1	1	5	5	5	5	5	5	5	5	5	4	5	3	2	3	4	3	3	3	4	4
2	34	20	1	5	3	2	1					6			4	1	1	1	1	1	1	1	1	1	1	1	1	1	1	5	5	5	5	5	5	5	5	5
2	34	46	1	3	7	4		2		4				8	1	1	1	1	1	2	1	1	1	1	2	2	2	1	1	5	5	5	5	5	3	2	5	2	5	5	3	1	4	5	3	5	4	2	4
2	34	18	2	3	3	2					5				1	1	1	1	1	2	1	1	2	2	2	2	1	2	2	5	5	3	4	5	2	2	5	2	4	5	5	1	1	1	5	1	1	4	3
2	34	20	1	3	3	3		2			5				1	1	1	1	1	2	1	1	1	1	1	1	1	1	1
2	34	20	1	3	3	9		2	3					8	1	1	1	1	1	1	1	1	1	1	1	1	1	1	1	5	5	5	5	5	5	5	5	5	5	5	1	1	4	4	3	5	5	1	4
2	34	20	1	3	3	3						6			5	5		1	1	2	2	1	1	1	1	1	1	1	1
2	34	61	2	3	7	5								8	1	1	1	1	1	2	1	1	1	1	1	1	1	1	1	5	5	4	5	5	5	5	4	3	3	4	2	1	2	2	4	4	3	2	4
2	34	21	1	1	3	2		2							1	1	1	1	1	2	1	1	2	2	1	1	1	1	1	4	3	5	2	5	2	4	5	3	4	5	5	3	4	3	2	2	1	4	4
2	32	18	2	4	3	4		2		4					1	1	1	1	1	1	1	1	1	1	4	1	1	1	1	5	3	4	3	5	5	3	5	1	3	5	4	1	2	2	5	3	2	3	4
2	34	19	1	3	3	4						6		8	4	1	1	1	1	1	1	1	1	1	1	1	1	1	1	3	4	5	5	5	5	5	5	3	4	5	1	1	2	2	4	1	1	4	4
2	34	20	1	3	3	2		2			5				1	1	1	1	1	2	2	1	1	1	2	2	1	1	1	5	5	5	5	4	5	4		3	5	4	3	2	3	4	3	1	3	3	4
2	34	20	1	3	3	2				4					3	3	1	1	1	2	1	1	1	1	2	1	1	1	1	5	5	5	5	5	4	5	5	4	5	5	5	3	5	5	2	5	4	3	5
2	34	22	1	3	3	3		2		4					5	5	1	1	1	2	1	1	1	1	3	3	1	1	1	5	3	4	3	4	3	4	5	3	5	4	4	2	5	4	2	5	5	2	4
2	34	21	1	3	5	1	1								4	2	1	1	1	2	1	1	1	1	2	1	1	1	1	5	5	5	5	4	5	4	5	5	5	5	2	1	4	5	4	4	4	2	5
2	34	20	1	3	3	2		2							1	1	1	1	1	2	2	1	1	1	1	1	1	1	1	5	5	5	4	5	3	5	5	2	3	5	1	1	5	3	1	5	5	2	5
2	34	59	1	9	3	3								8	1	1	1	1	1	1	1	1	1	1	2	1	1	1	1	5	5	5	5	5	5	5	5	5	5	4	2	1	5	3	4	5	5	4	5
2	34	69	2	3	4	3			3	4					1	1	1	1	1	2	1	1	1	1	1	1	1	1	1	4	4	4	4	4	4	3	4	3	4	4	3	2	4	3	4	4	4	3	4
2	34	20	1	3	3	4		2				6			1	1	1	1	1	1	1	1	1	1	1	1	1	1	1	5	5	5	5	5	5	5	5	3	4	4	4	2	3	3	3	4	3	1	4
2	34	36	1	9	7	3		2	3					8	1	1	1	1	1	1	1	1	1	1	1	1	1	1	1	5	5	5	5	5	5	5	5	5	5	2	2	1	4	4	2	4	2	1	4
2	34	30	1	3	6	3		2		4				8	2	2	1	1	1	2	2	1	1	1	2	2	1	1	1	4	4	5	4	5	4	2	4	3	4	5	3	1	4	4	2	3	2	1	4
2	34	22	1	3	5	1		2	3						4	1	1	1	1	2	2	1	1	1	1	1	1	1	1	5	5	5	5	5	5	5	5	2	5	5	2	1	3	3	3	3	2	1	5
2	5	44	1	3	7	3			3				7	8	1	1	1	1	1	2	1	1	1	1	2	1	1	1	1	5	5	4	4	5	4	5	5	4	4	4	4	2	4	2	4	5	2	3	4
2	34	25	1	3	6	1		2	3					8	1	1	1	1	1	2	2	1	1	1	2	1	1	1	1	5	5	4	4	5	4	4	5	3	5	4	4	2	2	4	3	4	2	1	5
2	34	42	2	3	5	2			3						1	1	1	1	1	2	1	1	1	1	1	1	1	1	1	5	4	4	5	5	4	5	5	3	4	5	5	4	3	1	2	3	2	2	4
2	23	22	1	3	3	2		2				6			1	1	1	1	1	2	1	1	1	1	2	2	1	1	1	5	5	5	5	5	5	5	5	5	3	5	3	3	2	3	2	5	5	1	3
2	34	44	1	3	7	4			3					8	1	1	1	1	1	2	1	1	1	1	1	1	1	1	1	5	5	3	4	5	4	5	5	2	4	4	3	2	2	5	2	4	4	2	5
2	34	22	1	3	6	1			3						1	1	1	1	1	2	1	1	1	1	1	1	1	1	1	5	5	5	5	5	5	5	5	4	4	4	2	1	2	4	2	4	2	2	4
2	34	21	1	3	3	1		2			5				1	1	1	1	1	2	2	2	1	1	1	1	1	1	1	5	4	5	5	5	3	5	5	3	4	3	3	3	4	4	1	3	3	1	4
2	34	21	1	3	5	2		2		4					1	1	1	1	1	1	1	1	1	1	2	1	1	1	1	5	4	5	5	4	3	3	5	2
2	34	21	1	3	5	4	1								1	1	1	1	1	2	2	2	1	1	2	2	1	1	1	4	4	4	4	5	4	3	3	2	4	3	3	2	3	4	3	3	2	2	4
2	34	22	1	3	5	3					5				1	1	1	1	1	2	1	1	1	1	2	1	1	1	1	5	4	5	5	5	3	5	5	3	5	5	2	1	2	4	2	4	2	4	4
2	34	40	1	3	7	5		2	3					8	1	1	1	1	1	1	1	1	1	1	1	1	1	1	1	5	4	4	5	5	4	5	5	4	5	4	1	1	3	4	4	4	3	4	4
2	34	65	2	3	7	4		2	3					8	1	1	1	1		2	2	1	1	1	1	1	1	1	1	5	5	5	5	5	5	5	5	4
2	34	31	1	3	6	3		2	3					8	1	1	1	1	1	2	2	1	1	1	2	2	1	1	1	3	4	4	4	3	5	4	5	2	5	5	4	2	5	5	3	3	3	3	4
2	34	45	1	3	5	3								8	1	1	1	1	1	2	1	1	1	1	1	1	1	1	1	5	5	5	5	5	5	5	5	5	4	4	5	2	3	4	3	5	5	1	5
2	34	41	1	6	7	5								8	1	1	1	1	1	2	2	1	1	1	2	2	1	1	1	5	5	5	5	5	5	3	5	2	5	5	4	2	5	5	3	4	4	2	3
2	34	20	1	3	3	4		2		4					1	1	1	1	1	2	2	1	1	1	2	2	1	1	1
2	34	41	1	3	7	4			3					8	1	1	1	1	1	2	2	1	1	1	2	2	1	1	1	5	5	5	5	5	5	5	5	3	4	5	5	3	5	2	2	5	5	1	4
2	32	22	1	5	5	3		2		4				8	1	1	1	1	1	1	1	1	1	1	1	1	1	1	1	5	3	4	4	5	5	5	5	2	2	5	2	2	4	4	1	2	2	2	4
2	34	20	1	3	3	3				4					5	5	1	1	1	2	2	1	1	1	2	1	1	1	1	5	5	5	5	5	3	5	5	2	5	5	2	1	3	5	3	5	4	1	5
2	34	19	1	3	3	2	1								1	1	1	1	1	1	1	1	1	1	1	1	1	1	1	3	3	2	3	4	4	3	4	3
2	34	48	1	3	5	4		2		4				8	1	1	1	1	1	2	1	2	1	1	2	2	1	1	1	5	5	3	3	3	2	2	4	1	5	5	5	3	5	5	3	4	5	4	5
2	34	60	1	3	7	5		2	3					8	1	1	1	1	1	2	1	1	1	1	2	1	1	1	1	5	5	5	5	5	5	5	5	2	4	5	4	1	3	4	4	4	3	2	5
2	34	20	1	3	3	3		2			5				1	1	1	1	1	2	1	1	1	1	1	1	1	1	1	5	5	4	5	4	4	3	5	3	1	4	2	1	2	2	4	2	2	2	4
2	5	25	1	3	5	4		2		4				8	2	1	1	1	1	3	1	1	1	1	2	1	1	1	1	3	4	1	3	4	4	4	4	1	4	4	4	2	3	4	2	3	3	1	5
2	34	32	1	3	7	2		2	3					8	1	1	1	1	1	2	1	1	1	1	1	1	1	1	1	5	4	4	5	5	5	5	5	4	4	5	4	1	2	2	1	4	5	1	5
2	34	51	1	3	7	3			3						2	1	1	1	1	2	1	1	1	1	1	1	1	1	1	5	5	5	5	5	5	5	5	4	5	5	3	1	4	4	2	3	3	2	4
2	34	32	1	3	6	2								8	2	2	1	1	1	2	1	1	1	1	1	1	1	1	1	5	4	5	5	5	5	3	5	3	4	5	4	1	4	3	2	3	3	1	3
2	34	28	1	3	7	3								8	1	1	1	1	1	1	1	1	1	1	1	1	1	1	1	5	5	5	5	5	5	5	5	4	5	5	3	1	3	4	3	5	3	2	5
2	34	20	1	3	3	2		2		4					5	1	1	1	1	2	1	1	1	1	1	1	1	1	1	5	4	5	5	5	4	5	5	3	5	5	4	1	3	4	3	4	3	3	5
2	34	51	1	3	7	4		2	3					8	1	2	1	1	1	2	1	1	1	1	1	1	1	1	1	5	5	5	5	5	4	5	5	4	4	3	2	1	1	2	4	4	4	2	4
2	34	19	1	3	3	3	1				5				1	1	1	1	1	1	1	1	1	1	1	1	1	1	1	5	4	5	5	5	4	5	5	5	4	3	1	1	3	1	1	1	3	1	3
2	34	19	1	3	3	2		2			5				1	1	1	1	1	2	1	1	1	1	3	1	1	1	1	5	4	5	4	4	4	4	5	3	5	5	4	2	1	5	1	4	1	4	5
2	10	40	2	3	3	3				4					1	1	1	1	1	1	1	1	1	1	1	1	1	1	1	3	3	2	2	3	4	2	3	3	3	3	4	4	2	2	5	5	4	2	2
2	34	61	1	3	7	3		2		4				8	2	1	1	1	1	2	1	1	1	1	2	1	1	1	1	4	3	4	4	5	3	4	5	2	5	4	4	3	2	2	3	3	2	3	4
2	10	48	1	4	7	5			3						1	1	1	1	1	2	1	1	1	1	1	1		1	1	5	5	4	5	5	5	5	5	5	5	5	2	2	4	3	2	5	5	1	5
2	34	35	1	3	7	3		2	3						5	2	3	1	1	2	1	1	1	1	1	1	1	1	1	5	5	3	3	3	4	3	3	2	4	4	4	1	3	2	2	2	4	4	4
2	34	50	1	3	7	5		2	3					8	1	1	1	1	1	2	1	1	1	1	2	1	1	1	1	5	5	3	4	4	3	3	4	3	5	5	4	3	4	4	4	5	4	2	4
2	34	62	1	3	5	4			3						2	2	1	1	1	1	1	1	1	1	2	1	1	1	1	5	4	4	4	4	5	4	4	3	5	3	3	2	3	4	3	4	4	3	5
2	34	23	1	3	4	3		2			5				1	1	1	1	1	2	1	1	1	1	2	2	1	1	1	5	5	5	4	4	3	4	5	4	4	5	2	2	2	3	2	3	2	2	4
2	34	65	1	3	7	9							7		1	1	1	1	1	2	1	1	1	1	1	1	1	1	1	5	5	5	5	5	5	5	5	3	3	5	4	1	4	1	4	5	5	2	2
2	34	37	1	3	7	4		2	3					8	1	1	1	1	1	2	1	1	1	1	2	1	1	1	1	5	5	5	5	5	5	5	5	4	4	5	4	3	5	5	1	4	4	1	5
2	34	64	2	3	7	4			3						1	1	1	1	1	2	2	2	1	1	2	2	1	1	1	4	4	2	2	2	2	2	2	1	5	4	5	4	5	4	3	5	5	2	4
2	34	58	1	3	5	2			3					8	1	1	1	1	1	2	1	1	1	1	1	1	1	1	1	5	5	5	5	5	4	5	5	4	5	4	3	1	4	4	4	5	4	2	4
2	34	19	1	3	3	3		2							1	1	1	1	1	2	1	1	1	1	2	1	1	1	1	2	3	2	2	3	4	3	4	2	3	4	4	2	3	1	5	3	2	4	4
2	34	21	1	3	5	2		2		4	5				3	1	1	1	1	1	2	1	1	1	4	1	1	1	1	4	4	5	5	5	5	5	5	4	4	2	5	4	5	5	5	5	2	5	5
2	34	25	1	3	6	3		2		4					1	1	1	1	1	1	1	1	1	1	1	1	1	1	1	5	5	5	5	4	5	4	5	3	4	5	4	2	5	4	3	4	4	3	4
2	34	20	1	3	3	9		2				6			1	1	1	1	1	1	1	1	1	1	2	1	1	1	1	5	5	4	4	4	5	3	5	2	5	3	3	3	4	4	2	4	4	2	4
2	34	22	1	3	5	1		2			5				1	1	1	1	1	1	1	1	1	1	2	1	1	1	1	5	5	4	5	4	5	4	5	2	4	4	3	1	2	3	3	3	4	2	4
2	34	24	1	3	6	2		2		4					4	1	1	1	1	2	1	1	1	1	2	1	1	1	1	5	5	5	5	5	5	4	5	3	4	5	3	1	4	3	3	2	3	2	4
2	34	58	1	3	6	2			3					8	1	1	1	1	1	1	1	1	1	1	1	1	1	1	1	5	5	5	5	4	4	4	5	3	4	5	3	1	2	4	2	4	5	2	5
2	34	50	1	3	7	9		2			5				1	1	1	1	1	1	1	1	1	1	1	1	1	1	1	5	4	5	5	5	5	4	4	3	4	4	2	1	4	4	4	4	3	4	4
2	34	28	1	3	5	3		2	3					8	2	1	1	1	1	1	1	1	1	1	2	2	1	1	1	5	4	5	4	5	4	4	4	3	5	5	2	1	5	4	2	5	4	2	5
2	50	23	1	5	5	2			3					8	3	2	1	1	1	2	2	1	1	1	2	2	1	1	1	5	4	4	4	4	5	4	5	4	4	5	4	4	2	4	4	4	1	2	4
2	34	42	2	5	4	2		2	3						5	5	1	1	1	3	4	4	1	1	1	1	1	1	1	5	4	3	4	5	5	4	5	2	5	4	5	2	3	3	4	5	3	4	5
2	34	22	1	3	4	2	1								1	1	1	1	1	3	2	2	1	1	2	2	2	1	1	5	5	5	4	4	5	4	5	3	4	4	3	1	2	3	1	3	1	2	4
2	6	46	1	3	7	5		2	3					8	1	1	1	1	1	2	1	1	1	1	2	1	1	1	1	5	5	4	4	5	5	5	5	4	4	4	3	2	2	4	2	3	2	2	4
2	34	23	1	3	5	1		2			5				1	1	1	1	1	2	2	1	1	1	2	1	1	1	1	3	3	4	4	4	4	4	4	3	4	3	4	1	2	4	3	2	3	2	5
2	34	34	1	3	5	3			3						4	1	1	1	1	1	1	1	1	1	1	1	1	1	1	5	5	4	5	5	4	5	5	5	5	5	4	2	4	4	4	5	4	3	4
2	34	19	1	3	2	9	1								1	1	1	1	1	1	1	1	1	1	1	1	1	1	1	5	5	5	5	5	5	5	5	5	5	5	3	2	4	4	1	4	5	2	5
2	34	48	1	3	7	3			3						1	1	1	1	1	5	1	1	1	1	4	1	1	1	1										5	4	2	1	2	4	1	4	2	1	4
2	34	21	1	4	5	1		2		4					1	1	1	1	1	2	2	1	1	1	1	1	1	1	1	5	5	5	5	5	5	5	5	5	5	5	3	2	5	4	5	5	5	3	5
2	34	19	1	4	3	4		2			5				1	1	1	1	1	2	1	1	1	1	1	1	1	1	1	4	3	5	4	5	3	3	5	3	4	5	2	1	4	2	4	4	5	1	4
2	34	39	1	3	7	3			3						3	3	1	1	1	2	1	1	1	1	2	1	1	1	1	4	4	4	3	4	4	3	4	3	4	3	2	1	1	3	3	2	1	3	3
2	53	44	1	3	4	4		2	3						1	1	1	1	1	2	1	1	1	1	1	1	1	1	1	5	5	4	4	4	4	4	5	3	5	3	3	2	3	4	2	4	2	2	5
2	34	26	1	3	7	2		2			5				1	1	1	1	1	2	2	1	2	1	1	1	1	1	1	5	3	5	5	5	3	4	5	4	3	5	5	2	5	5	1	5	4	2	5
2	7	31	2	3	7	5		2						8	1	1	1	1	1	2	1	1	1	1	1	1	1	1	1	5	5	5	5	5	4	5	5	4	3	5	4	3	2	4	2	5	2	4	5
2	5	49	1	3	6	5	1								1	1	1	1	1	2	1	1	1	1	2	1	1	1	1	5	5	5	5	5	5	5	5	4	5	5	3	1	3	4	4	3	2	4	4
2	34	56	2	3	5	9		2	3					8	1	1	1	1	1	2	1	1	1	1	1	1	1	1	1	5	5	4	4	4	4	4	5	3	3	4	4	2	3	2	4	4	2	4	3
2	34	19	1	3	3	3	1								1	1	1	1	1	1	1	1	1	1	1	1	1	1	1	5	4	5	5	4	3	3	4	4	5	4	3	2	3	4	4	4	3	3	4
2	34	23	1	3	5	3			3						5	5	5	1	1	2	2	1	1	1	1	1	1	1	1	4	2	2	2	2	2	2	2	2	5	5	4	3	3	4	2	4	2	1	5
2	34	21	1	3	3	5	1								1	1	1	1	1	2	1	1	1	1	1	2	1	1	1	5	5	5	5	4	4	3	4	2	5	4	2	2	3	4	2	3	3	1	5
2	34	37	1	3	4	3		2	3					8	1	1	1	1	1	2	1	1	1	1	1	1	1	1	1	5	5	4	5	5	4	5	5	4	5	4	3	1	5	3	2	4	4	2	4
2	53	41	1	3	6	5			3					8	1	1	1	1	1	1	1	1	1	1	2	1	1	1	1	5	4	4	5	5	4	5	5	3	4	5	1	1	3	1	2	4	2	4	4
2	34	20	1	3	3	4		2		4					5	5	1	1	1	2	2	1	1	1	2	2	1	1	1	5	5	5	5	5	3	3	5	2	5	4	4	3	4	3	4	2	4	3	4
2	47	41	1	3	7	4			3						1	1	1	1	1	2	1	1	1	1	1	1	1	1	1	4	4	2	3	4	3	3	5	2	4	3	2	1	3	1	4	3	2	4	3
2	34	25	1	3	7	3		2	3					8	1	1	1	1	1	2	1	1	1	1	1	1	1	1	1	5	5	5	5	5	5	5	5	5	4	4	3	2	3	3	2	4	4	3	4
2	34	33	1	3	7	5			3						4	4	2	1	1	1	1	1	1	1	1	1	1	1	1	5	5	5	5	5	5	5	5	4
2	38	24	1	3	7	3		2	3					8	1	1	1	1	1	2	2	2	1	1	1	1	1	1	1	4	4	1	4	3	3	3	3	3
2	34	50	2	3	7	3		2						8	1	1	1	1	1	2	1	1	1	1	1	1	1	1	1	5	5	5	4	5	4	4	5	3	5	5	4	1	2	2	2	5	3	2	5
2	34	42	1	3	4	4			3					8	1	1	1	1	1	2	1	1	1	1	2	1	1	1	1	4	4	3	3	3	3	3	4	1	5	3	3	1	4	4	3	5	4	2	4
2	34	43	1	3	7	5		2	3					8	1	1	1	1	1	2	1	1	1	1	1	1	1	1	1	5	5	5	5	5	4	4	5	3	5	5	3	2	3	5	2	4	3	1	5
2	34	28	1	3	4	4			3						1	1	1	1	1	2	1	1	1	1	2	1	1	1	1	5	4	4	4	4	4	4	4	3	4	4	4	2	3	4	2	4	4	2	4
2	34	24	1	3	5	2		2	3						3	3	3	1	1	2	2	1	1	1	2	1	1	1	1	5	4	5	4	4	3	4	5	2	5	4	3	1	3	4	4	5	4	2	4
2	34	25	1	3	5	2			3						1	1	1	1	1	1	1	1	1	1	2	2	1	1	1	4	4	3	4	5	5	4	5	3	5	4	2	1	3	3	3	2	3	1	5
2	32	47	1	3	3	5		2		4				8	1	1	1	1	1	3	1	1	1	1	2	1	1	1	1	5	4	1	1	2	3	1	3	1	5	3	4	1	2	4	2	5	4	3	5
2	34	25	1	3	5	2		2				6			1	1	1	1	1	2	1	1	1	1	2	1	1	1	1	5	5	5	5	5	3	4	5	2	5	5	2	1	3	4	2	3	2	2	5
2	24	54	1	3	7	3		2						8	1	1	1	1	1	2	2	1	1	1	2	1	1	1	1	5	5	5	5	5	5	5	5	3	4	5	2	1	3	4	3	4	2	2	5
2	10	43	1	3	7	4		2		4				8	1	1	1	1	1	2	1	1	1	1	1	2	1	1	1	5	5	4	4	4	4	4	5	2	4	4	2	1	4	4	3	4	2	2	4
2	34	35	1	3	7	4				4				8	3	1	1	1	1	2	1	1	1	1	2	1	1	1	1	5	5	5	5	5	4	5	5	3	4	5	4	1	2	1	3	3	3	3	5
2	34	63	2	3	7	5				4					1	1	1	1	1	2	1	1	1	1	2	1	1	1	1	4	5	5	4	4	5	4	5	3
2	34	21	1	3	3	2	1				5				1	1	1	1	1	2	1	1	1	1	1	1	1	1	1	5	5	3	3	4	5	2	4	2	4	5	4	1	4	4	1	2	4	1	4
2	34	57	2	3	7	3								8	1	1	1	1	1	2	1	1	1	1	1	1	1	1	1	4	4	5	5	4	3	5	5	2	5	5	4	3	4	3	2	5	4	2	5
2	34	25	2	3	5	4		2	3					8	1	1	1	1	1	1	1	1	1	1	1	1	1	1	1	5	5	3	4	4	4	3	4	3
2	34	52	1	3	7	9			3						1	1	1	1	1	2	1	1	1	1	1	1	1	1	1	5	4	3	3	2	2	2	2	1	4	5	4	3	3	5	2	4	4	2	5
2	34	53	2	3	7	3		2						8	1	1	1	1	1	1	1	1	1	1	1	1	1	1	1	5	4	5	5	5	5	5	5	3	5	5	3	2	4	4	4	5	4	3	4
2	34	22	1	3	4	1		2			5				1	1	1	1	1	2	2	1	1	1	2	2	1	1	1	5	4	3	4	5	5	3	5	3	5	4	4	2	3	5	3	4	3	2	4
2	7	31	1	3	7	5			3					8	2	2	1	1	1	2	2	1	1	1	1	1	1	1	1	5	5	5	5	5	4	5	5	3	4	5	4	1	3	4	2	4	2	2	4
2	16	37	1	3	3	2	1								1	1	1	1	1	2	1	1	1	1	1	1	1	1	1	5	5	5	5	5	5	5	5	3	4	4	3	1	3	3	2	4	1	2	4
2	5	44	1	3	7	5		2				6		8	1	1	1	1	1	1	1	1	1	1	1	1	1	1	1	5	5	5	5	5	5	5	5	4	5	5	3	3	4	4	2	4	4	2	4
2	34	25	1	3	5	2		2	3			6			3	1	1	1	1	2	1	1	1	1	1	1	1	1	1	5	5	4	5	5	3	5	5	4	4	4	2	2	2	3	2	4	2	2	4
2	34	37	2	3	7	4		2		4				8	1	1	1	1	1	2	1	1	1	1	1	1	1	1	1	5	5	4	5	5	4	4	5	3	4	4	1	1	1	4	2	4	3	4	5
2	18	36	1	3	5	3			3					8	1	1	1	1	1	2	1	1	1	1	1	1	1	1	1	5	5	5	5	5	5	5	5	4	4	4	4	3	5	4	4	5	5	2	4
2	34	20	1	3	3	4				4					3	1	1	1	1	2	1	1	1	1	2	1	1	1	1	5	5	5	5	5	5	5	5	5	3	5	4	2	3	2	1	4	3	2	4
2	34	37	1	3	7	5			3						1	1	1	1	1	2	1	1	1	1	1	1	1	1	1	5	5	5	5	5	5	5	5	2	5	5	3	2	2	2	5	5	3	2	4
2	34	62	1	3	5	4			3						1	1	1	1	1	2	1	1	1	1	1	1	1	1	1	5	5	4	5	5	3	4	5	3	5	5	4	1	1	4	4	4	2	2	5
2	34	20	1	3	5	5			3						3	1	1	1	1	2	2	1	1	1	3	1	1	1	1	5	4	3	4	4	3	3	4	1	5	5	4	4	5	5	2	4	4	3	5
2	34	46	1	3	5	2			3						5	5	5	5	1	2	2	1	1	1	1	1	1	2	1	5	5	5	5	5	4	4	4	4	5	4	2	1	2	2	3	5	2	2	4
2	34	29	1	3	7	5				4				8	1	1	1	1	1	2	1	1	1	1	2	2	1	1	1	4	4	3	3	4	5	2	4	2	4	4	2	1	4	5	4	5	5	2	5
2	34	63	1	3	4	4			3						1	1	1	1	1	2	1	1	1	1	1	1	1	1	1	5	5	5	5	5	5	5	5	5	5	4	3	1	4	4	5	4	4	2	4
2	34	25	1	3	5	3		2	3					8	2	1	1	1	1	2	1	1	1	1	1	1	1	1	1	5	5	5	5	5	4	4	5	4	4	5	3	2	4	3	2	4	4	2	4
2	41	39	3	3	7	5		2			5				1	1	1	1	1	2	1	1	1	1	1	1	1	1	1	5	5	5	5	5	4	5	5	3	4	5	1	1	1	3	2	4	2	1	5
2	34	21	2	3	3	5				4					3	2	2	1	1	2	1	1	1	1	1	1	1	1	1	4	3	5	4	4	4	4	4	3	3	4	5	4	4	3	3	4	4	3	3
2	23	62	2	3	6	5			3					8	1	1	1	1	1	2	1	1	1	1	1	1	1	1	1	5	5	5	5	5	4	5	5	3	5	4	3	1	4	3	3	5	4	3	4
2	34	49	1	3	5	4		2	3						1	1	1	1	1	2	1	1	1	1	1	1	1	1	1	5	5	5	5	5	5	5	5	4	5	4	3	2	5	3	4	5	4	2	4
2	34	20	1	3	3	4				4					1	1	1	1	1	2	1	1	1	1	1	1	1	1	1	5	5	3	4	5	3	4	5	3	4	5	3	2	3	5	2	3	3	2	4
2	34	45	1	3	3	3				4					3	4	4	1	1	1	1	1	1	1	1	1	1	1	1	4	4	5	4	4	3	5	5	3	3	3	3	2	3	4	2	4	2	2	3
2	34	33	1	3	4	4			3						5	1	1	1	1	1	1	1	1	1	1	1	1	1	1	5	5	5	4	5	4	4	5	3	5	5	3	1	5	4	3	4	5	1	4
2	34	42	1	3	7	4		2						8	1	1	1	1	1	2	1	1	1	1	1	1	1	1	1	5	5	5	5	5	5	5	5	4	5	2	1	1	5	2	4	5	5	1	5
2	34	22	1	3	5	3		2				6			4	4	1	1	1	1	1	1	1	1	1	1	1	1	1	4	5	3	5	5	3	5	5	4	4	5	4	1	4	2	4	4	4	5	5
2	34	55	1	3	7	2			3						1	1	1	1	1	2	2	1	1	1	2	2	1	1	1	5	5	4	4	4	4	4	5	3	4	4	4	1	2	4	2	4	2	4	4
2	34	54	1	5	7	3			3					8	1	1	1	1	1	2	1	1	1	1	2	1	1	1	1	5	5	5	5	5	5	5	5	4	5	5	2	1	1	3	3	4	1	1	5
2	34	44	2	3	7	5				4				8	1	1	1	1	1	2	1	1	1	1	1	1	1	1	1	1	1	1	1	1	1	1	1	1	5	5	5	1	3	1	5	5	4	3	4
2	34	26	1	3	4	2			3						4	4	1	1	1	2	1	1	1	1	2	1	1	1	1	5	4	3	4	5	4	4	5	4	4	5	3	1	3	2	2	3	2	3	4
2	34	30	1	3	5	2			3						1	1	1	1	1	1	1	1	1	1	2	2	2	1	1	5	4	5	5	4	3	4	4	3	3	4	4	3	2	2	4	4	2	2	4
2	34	44	1	3	7	4			3					8	1	1	1	1	1	2	1	1	1	1	1	1	1	1	1	5	5	5	5	5	5	5	5	3	5	5	4	1	5	4	2	5	5	2	5
2	34	64	1	3	7	4			3						1	1	1	1	1	1	1	1	1	1	1	1	1	1	1	5	5	5	5	5	5	5	5	5	5	5	4	4	3	4	2	4	4	2	5
2	34	39	1	3	6	3		2	3					8	1	1	1	1	1	1	1	1	1	1	1	1	1	1	1	5	5	5	5	5	3	3	5	3	5	4	3	1	4	2	3	4	4	2	4
2	34	67	1	3	7	3			3						1	1	1	1	1	1	1	1	1	1	1	1	1	1	1	5	5	5	5	5	5	5	5	3	5	5	3	1	2	2	5	4	4	4	5
2	34	36	1	3	7	3		2	3					8	1	1	1	1	1	2	2	2	1	1	2	1	1	1	1	5	5	4	4	4	4	3	5	2	3	4	2	2	2	3	4	4	2	2	4
2	5	23	1	4	5	2								8	2	2	2	1	1	2	1	1	1	1	1	1	1	1	1	3	3	5	5	4	4	4	4	2	4	5	4	4	3	4	5	5	4	1	4
2	34	39	1	3	5	2		2		4			7	8	2	1	1	1	2	3	1	1	1	1	2	1	1	1	1	4	3	3	4	3	4	4	4	2	4	2	4	4	2	4	4	4	2	2	4
2	45	40	1	3	3	4			3						2	1	1	1	1	2	1	1	1	1	1	1	1	1	1	5	4	5	4	5	4	4	5	3	3	4	2	2	2	3	4	5	2	2	5
2	25	38	1	3	3	3		2		4					1	1	1	1	1	2	1	1	1	1	1	1	1	1	1	5	4	4	5	5	5	5	5	4	4	4	4	2	2	4	4	5	5	2	4
2	39	46	1	9	6	9			3						1	1	1	1	1	2	1	1	1		1	1	1	1	1	5	5	4	5	5	4	5	5	3	4	4	1	1	5	4	3	5	4	2	5
2	34	20	1	3	3	3		2		4			7	8	1	1	1	1	1	2	2	1	1	1	2	2	1	1	1	5	5	5	5	5	5	4	5	3	5	5	3	2	2	4	1	3	2	1	5
2	34	20	1	3	3	1		2			5				1	1	1	1	1	3	3	1	1	1	1	1	1	1	1	5	5	5	5	5	4	4	5	3	5	5	2	1	3	4	3	3	2	1	4
2	6	43	3	3	7	2			3						1	1	1	1	1	2	1	1	1	1	1	1	1	1	1	5	5	5	5	5	5	5	5	5	5	3	1	1	2	3	2	5	5	3	5
2	34	20	1	3	3	2					5				1	1	1	1	1	2	1	1	1	1	3	3	3	3	1	4	4	1	1	3	2	2	3	1	4	4	5	2	3	5	3	3	4	3	4
2	34	45	1	3	7	4			3				7		4	2	1	1	1	2	1	1	1	1	1	1	1	1	1	5	4	4	4	4	2	2	3	2	4	5	4	3	3	2	4	5	4	3	4
2	34	30	1	3	7	2			3						1	1	1	1	1	2	1	1	1	1	2	1	1	1	1	5	4	4	4	5	4	5	5	4	5	5	3	3	1	4	2	3	1	2	4
2	34	21	1	3	5	1						6		8	4	4	1	1	1	2	2	1	1	1	2	2	2	1	1	5	4	4	4	3	3	3	3	4	4	4	4	2	2	4	1	2	3	2	2
2	34	43	1	3	7	4		2		4			7		1	1	1	1	1	2	1	1	1	1	2	1	1	1	1	5	4	2	4	5	5	4	5	3	4	5	3	1	4	4	4	4	4	4	4
2	34	21	1	3	5	4		2							1	1	1	1	1	2	1	1	1	1	1	1	1	1	1	4	4	3	3	3	3	3	3	3
2	34	24	1	3	7	3			3						5	5	1	1	1	2	1	1	1	1	1	1	1	1	1	5	5	5	5	5	5	5	5	5	5	4	4	1	5	5	1	5	4	1	5
2	34	23	1	3	4	3		2		4					1	1	1	1	1	2	2	1	1	1	1	1	1	1	1	5	5	5	5	5	4	3	5	3
2	50	32	1	3	5	3							7		1	1	1	1	1	1	1	1	1	1	2	3	1	1	1	5	5	3	5	5	4	4	5	3	4	5	3	1	5	4	3	5	5	3	4
2	50	36	2	3	5	3		2		4			7	8	1	1	1	1	1	1	1	1	1	1	1	1	1	1	1	5	5	5	5	5	5	4	5	4	1	4	1	1	3	4	3	5	3	3	3
2	34	61	1	3	7	4		2		4				8	1	1	1	1	1	1	1	1	1	1	1	1	1	1	1	5	5	5	4	4	5	3	4	2	5	5	4	1	4	4	2	5	4	3	4
2	47	35	1	3	4	4				4				8	2	1	1	1	1	2	1	1	1	1	1	1	1	1	1	5	4	4	4	5	5	5	5	2	4	4	4	2	4	4	4	2	4	4	4
2	34	20	1	3	4	2					5				1	1	1	1	1	2	1	1	1	1	2	1	1	1	1	5	5	5	5	4	4	4	5	3	4	5	1	1	3	4	3	5	3	2	5
2	34	40	1	3	4	3								8	1	1	1	1	1	1	1	1	1	1	1	1	1	1	1	5	5	5	5	5	3	5	5	3	4	5	4	1	4	3	2	5	5	2	4
2	34	28	1	3	7	4			3					8	1	1	1	1	1	2	2	1	1	1	1	1	1	1	1	5	5	5	4	5	4	4	5	3	4	4	4	3	5	4	2	5	4	3	4
2	34	57	1	3	4	2		2			5				1	1	1	1	1	2	1	1	1	1	1	1	1	1	1	5	5	5	5	5	5	5	5	4	5	3	3	2	4	4	2	4	4	2	4
2	34	67	1	3	5	2		2		4					1	1	1	1	1	2	1	1	1	1	3	1	1	1	1	5	5	5	5	5	3	5	5	3	5	3	1	1	4	4	5	4	4	5	5
2	34	21	1	3	3	4		2		4					1	1	1	1	1	2	2	1	1	1	2	3	1	1	1	5	5	5	5	4	4	4	5	4	5	4	3	1	2	4	3	4	2	4	4
2	34	27	1	3	7	2		2		4					1	1	1	1	1	2	1	1	1	1	1	1	1	1	1	5	4	5	5	5	5	5	5	4	2	4	1	1	3	2	4	3	2	1	2
2	41	40	1	3	5	5			3						4	2	1	1	1	3	1	1	1	1	5	1	1	1	1	5	5		4	5	3		5	3	4	4	4	4	4	3	3	4	2	3	5
2	41	69	2	3	5	5			3				7	8	1	1	1	1	1	2	1	1	1	1	1	1	1	1	1	5	4	4	5	5	4	4	5	4	3	3	2	1	4	3	3	4	4	2	5
2	38	38	1	3	7	4		2		4				8	2	1	1	1	1	2	1	1	1	1	2	1	1	1	1	5	5	4	4	5	4	5	5	2	4	4	4	1	5	5	4	5	4	1	5
2	53	34	1	3	4	3		2	3				7	8	1	1	1	1	1	2	1	1	1	1	1	1	1	1	1	5	5	3	5	5	4	5	5	4	4	4	3	2	3	3	3	4	3	2	3
2	34	74	1	3	7	9			3						1	1	1	1	1	2	2	1	1	1	2	2	1	1	1	5	5	5	5	5	5	5	5	5	5	5	5	3	4	4	4	4	5	4	5
2	34	20	1	3	3	4						6			5	5	5	1	1	1	1	1	1	1	2	2	1	1	1	5	4	3	4	4	4	3	4	3
2	34	24	1	3	5	3			3						5	5	1	1	1	1	1	1	1	1	1	1	1	1	1	5	5	5	5	5	5	5	5	5	4	5	1	1	4	5	1	2	2	2	5
2	34	50	1	3	5	3				4					2	2	1	1	1	2	1	1	1	1	1	1	1	1	1	5	5	5	5	5	5	5	5	4	1	5	4	1	5	5	1	4	2	3	3
2	40	39	1	3	5	4						6			4	2	1	1	1	2	1	1	1	1	1	1	1	1	1	5	4	4	4	4	3	3	3	3	4	3	1	1	3	3	2	5	3	1	4
2	3	74	2	3	7	9			3											2	2	2	1	1	1	1	2	1	1	5	5	4	5	5	3	3	5	3	4	3	3	2	3	3	4	5	4	2	4
2	34	22	1	9	3	1	1								1	1	1	1	1	1	1	1	1	1	1	1	1	1		5	5	5	2	2	1	1	1	1	5	5	4	2	3	3	3	3	2	3	3
2	34	26	1	3	7	3			3					8	1	1	1	1	1	2	1	2	1	1	2	2	1	1	1	3	3	3	3	3	3	3	3	2	5	5	4	2	5	5	1	4	4	2	4
2	34	75	1	3	2	3			3						1	1	1	1	1	2	1	1	1	1	2	2	1	1	1	5	5	5	5	5	4	5	5	4	5	5	4	2	4	4	1	2	2	1	3
2	34	50	2	3	7	5								8	1	1	1	1	1	2	1	1	1	1	1	1	1	1	1	4	4	2	2	1	2	1	3	1	4	5	5	4	5	5	1	4	4	4	5
2	34	49	2	5	5	5		2		4					5	1	1	1	1	2	2	1	1	1	1	1	1	1	1	5	5	2	5	5	2	5	5	2
2	34	59	1	5	7	3				4				8	2	1	1	1	1	1	1	1	1	1	1	1	1	1	1	5	5	5	5	5	5	5	5	4	5	4	1	1	4	3	5	4	4	2	4
2	5	48	1	4	6	5			3						1	1	1	1	1	1	1	1	1	1	1	1	1	1	1	5	5	5	5	5	2	4	5	1	5	5	4	1	2	4	1	4	4	1	5
2	34	36	1	3	7	4			3					8	1	1	1	1	1	2	1	1	1	1	2	2	1	1	1	5	4	4	4	5	5	3	5	3	5	5	2	2	3	4	2	4	2	2	5
2	34	40	1	3	7	3		2		4			7		1	1	1	1	1	2	2	2	1	1	1	2	1	1	1	4	4	4	4	4	4	5	5	3	4	5	4	2	4	3	3	5	5	2	4
2	41	41	1	5	7	4				4					1	1	1	1	1	2	1	1	1	1	2	1	1	1	1	4	5	5	4	5	3	5	5	3	5	4	3	1	3	4	3	5	4	2	5
2	34	62	1	3	7	3				4					1	1	1	1	1	2	2	1	1	1	2	2	1	1	1	5	4	4	4	5	3	4	5	3	4	3	2	1	2	4	2	3	2	2	4
2	32	42	1	3	7	5		2		4			7	8	2	1	1	1	1	1	1	1	1	1	1	2	1	1	1	5	5	4	5	4	4	3	5	2	5	4	3	1	3	3	2	4	2	2	3
2	34	67	1	3	7	2		2		4				8	2	1	1	1	1	2	1	1	1	1	1	1	1	1	1	5	4	4	5	5	4	5	5	3	3	5	4	2	2	3	2	2	2	2	4
2	34	39	1	3	7	2								8	2	1	1	1	1	2	1	1	1	1	1	1	1	1	1	5	4	5	4	5	4	4	5	3	4	5	2	1	3	3	3	4	4	3	4
2	34	21	1	3	3	1			3						4	5	1	1	1	1	1	1	1	1	1	1	1	1	1	5	5	5	4	5	4	4	5	4	5	5	2	2	4	4	3	2	3	2	5
2	50	19	1	9	3	4	1								1	1	1	1	1	1	1	1	1	1	1	1	1	1	1	5	4	4	5	5	4	4	5	3	4	3	3	1	3	4	3	3	2	3	4
2	34	51	1	3	7	4			3					8	1	1	1	1	1	2	1	1	1	1	2	1	1	1	1	5	4	4	4	5	5	5	5	4	4	4	1	1	2	3	5	4	2	4	4
2	34	20	1	3	3	3		2		4				8	1	1	1	1	1	2	1	1	1	1	1	1	1	1	1	5	5	5	5	5	4	5	5	4	5	4	1	1	2	2	2	5	4	1	5
2	35	41	1	3	7	4		2	3				7	8	2	1	1	1	1	2	1	1	1	1	2	1	1	1	1	5	5	4	4	4	2	3	4	2	4	5	2	1	2	3	2	4	3	2	5
2	34	32	1	9	5	5			3						1	1	1	1	1	1	1	1	1	1	1	1	1	1	1	5	5	5	5	5	5	5	5	5	4	5	4	3	2	3	2	5	2	2	4
2	34	57	2	3	7	3				4					2	1	1	1	1	2	1	1	1	1	1	1	1	1	1	5	4	5	5	5	5	5	5	4	5	4	3	1	4	3	3	4	4	3	5
2	3	72	1	3	7	9			3											2	1	1	1	1	1	1	1	1	1	5	5	4	5	5	4	5	5	3	4	4	1	1	3	4	2	5	4	3	5
2	34	58	2	3	4	3		2		4			7		2	1	1	1	1	2	1	1	1	1	1	1	1	1	1	5	4	5	5	5	4	5	5	4	3	4	4	4	4	4	2	5	4	3	5
2	34	59	1	3	5	3			3						4	2	1	1	1	2	2	1	1	1	1	1	1	1	1	5	4	4	5	5	5	4	5	2	4	4	2	1	2	1	3	5	5	3	4
2	32	48	1	3	5	5	1								1	1	1	1	1	2	1	1	1	1	1	1	1	1	1	5	5	4	4	4	4	4	5	2	3	5	3	2	3	4	2	4	3	2	3
2	34	60	1	3	6	5				4					1	1	1	1	1	1	1	1	1	1	1	1	1	1	1	5	5	5	4	4	4	4	5	4	5	5	4	1	2	5	2	2	2	1	5
2	34	20	1	3	5	3					5				1	1	1	1	1	2	2	1	1	1	2	1	1	1	1	5	5	4	4	5	3	2	5	1
2	34	56	1	3	5	9			3					8	1	1	1	1	1	1	1	1	1	1	1	1	1	1	1	3	1	3	1	1	3	3	3	3	4	5	4	3	3	4	2	5	4	2	4
2	34	35	1	3	3	2			3						2	2	1	1	1	2	2	1	1	1	2	2	1	1	1	5	5	5	4	4	5	4	5	4
2	15	20	1	3	4	1			3						4	4	1	1	1	2	1	1	1	1	1	1	1	1	1	5	5	3	5	3	5	5	5	4	5	4	3	2	4	5	2	4	5	1	5
2	34	22	1	3	3	1			3						1	1	1	1	1	1	1	1	1	1	1	1	1	1	1	5	4	5	5	5	3	5	5	4	4	5	3	1	4	1	4	3	3	2	4
2	34	28	1	3	7	3		2	3					8	1	1	1	1	1	2	1	1	1	1	2	2	1	1	1	5	4	4	4	5	5	3	5	3	5	5	4	1	4	2	3	2	3	4	5
2	34	21	1	3	3	3		2	3						5	5	1	1	1	2	2	2	1	1	2	2	1	1	1	5	4	3	3	4	3	3	4	2	5	5	3	2	3	4	1	4	2	2	5
2	34	40	1	3	7	3			3					8	1	1	1	1	1	2	1	1	1	1	1	1	1	1	1	5	5	5	5	5	3	4	5	3	5	5	1	1	3	3	2	3	2	4	4
2	52	46	1	3	7	9		2		4	5		7	8	1	1	1	1	1	2	1	1	1	1	2	1	1	1	1	5	4	4	3	5	5	3	5	3	5	4	2	1	2	2	4	5	5	2	5
2	34	23	1	3	5	2			3					8	1	1	1	1	1	2	2	2	2	1	2	2	1	1	1	5	5	4	5	5	5	5	5	4	5	5	1	1	5	4	3	3	5	1	5
2	48	29	1	3	6	2		2		4					2	1	1	1	1	1	1	1	1	1	1	1	1	1	1	5	4	4	5	5	5	5	5	3	4	5	2	1	4	3	2	5	4	3	3
2	41	27	1	3	5	2			3						1	1	1	1	1	2	2	1	1	1	1	1	1	1	1	5	5	5	4	4	4	4	4	3	3	5	2	1	4	5	1	5	4	1	5
2	10	42	1	3	7	4			3						1	1	1	1	1	2	2	1	1	1	3	2	1	1	1	5	5	4	3	3	3	2	4	2	5	3	2	2	4	5	2	4	4	2	3
2	34	55	1	3	7	3			3					8	2	1	1	1	1	2	1	1	1	1	2	1	1	1	1	5	5	4	5	5	4	4	5	2	4	5	4	1	3	4	1	4	4	1	5
2	34	24	1	3	4	3			3						4	5	1	1	1	3	1	1	1	1	2	1	1	1	1	5	4	3	3	3	4	4	3	2	5	5	3	1	3	2	3	4	3	3	3
2	23	23	1	3	5	1		2				6			1	1	1	1	1	2	1	1	1	1	1	1	1	1	1	5	5	5	5	5	4	5	5	3	5	5	5	1	4	5	2	3	4	2	4
2	34	28	1	3	7	4		2	3					8	1	1	1	1	1	2	1	1	1	1	1	1	1	1	1	5	5	5	5	5	5	5	5	5	4	4	3	1	5	4	3	3	3	1	5
2	34	37	2	3	5	3						6			4	4	4	1	1	3	3	2	1	1	1	1	1	1	1	4	5	2	3	3	1	2	3	2	5	5	4	4	4	4	2	5	4	2	4
2	3	71	1	3	3	1	1		3						1	1	1	1	1	1	1	1	1	1	3	1	1	1	1	4	4	3	3	5	4	5	5	3	5	5	4	2	3	3	3	4	4	3	4
[truncated: 9 more columns]

## Sheet: Codebook
Variable	Explanation	Code	Notes
dataset	Survey	1=mTurk 2=Convience
state		1=Alabama 2=Alaska 3=Arizona 4=Arkansas 5=California 6=Colorado 7=Connecticut 8=Delaware 9=District of Columbia 10=Florida 11=Georgia 12=Guam 13=Hawaii 14=Idaho 15=Illinois 16=Indiana 17=Iowa 18=Kansas 19=Kentucky 20=Louisiana 21=Maine 22=Maryland 23=Massachusetts 24=Michigan 25=Minnesota 26=Mississippi 27=Missouri 28=Montana 29=Nebraska 30=Nevada 31=New Hampshire 32=New Jersey 33=New Mexico 34=N…
age		years
gender		1=female 2=male 3=non-binary 4=did not indicate
ethncity		1=Black/African American 2=Asian 3=Caucasian 4=Hispanic/Lantinx 5=Multi-ethinic/biracial 6=Persian 9=did not indicate
education	What is your highest level of education?	1=Some high School 2=High school diploma or equaivalent 3=Some college, no degree 4=Associates degree 5=Bachelor's degree 6=Some post-college or graduate work 7=Graduate of preofessional degree 8=Other
income	What is your annual household income?	1=Less than $20,000 2=$20,000 to $49,999 3=$50,000 to $99,999 4=$100,000 to $150,000 5=Over $150,000 6=Other
employment1	Which of the following accurately describes your employment/income? (Check all that apply)	1=Not earning income before COVID-19 missing=not checked
employment2	Which of the following accurately describes your employment/income? (Check all that apply)	2=Earning income before COVID-19 missing=not checked
employment3	Which of the following accurately describes your employment/income? (Check all that apply)	3=No change in income as a result of COVID-19 missing=not checked
employment4	Which of the following accurately describes your employment/income? (Check all that apply)	4=Decrease in income as a result of COVID-19 missing=not checked
employment5	Which of the following accurately describes your employment/income? (Check all that apply)	5=Complete loss of income as a result of COVID-19 missing=not checked
employment6	Which of the following accurately describes your employment/income? (Check all that apply)	6=Increase in income as a result of COVID-19 missing=not checked
employment7	Which of the following accurately describes your employment/income? (Check all that apply)	7=Worked remoetely or from home before COVID-19 missing=not checked
employment8	Which of the following accurately describes your employment/income? (Check all that apply)	8=Currently working remotely or from home because of COVID-19 missing=not checked
COVID15	Look back on the past two weeks, please indicate the freqeucny with which you did each of the following for work. Came within 6 feet of anyone who does not live with you.	1=Never 2=A few of the days 3=Half of the days 4=Most of the days 5=Every day
COVID16	Look back on the past two weeks, please indicate the freqeucny with which you did each of the following for work. Were part of a small gathering of people who do not live with you.	1=Never 2=A few of the days 3=Half of the days 4=Most of the days 5=Every day
COVID17	Look back on the past two weeks, please indicate the freqeucny with which you did each of the following for work. Were part of a large gathering of people who do not live with you.	1=Never 2=A few of the days 3=Half of the days 4=Most of the days 5=Every day
COVID18	Look back on the past two weeks, please indicate the freqeucny with which you did each of the following for work. Used public transportation (for example, plane, bus or subway).	1=Never 2=A few of the days 3=Half of the days 4=Most of the days 5=Every day
COVID19	Look back on the past two weeks, please indicate the freqeucny with which you did each of the following for work. Used a taxi or rideshare service (for example, Uber or Lyft).	1=Never 2=A few of the days 3=Half of the days 4=Most of the days 5=Every day
COVID20	Look back on the past two weeks, please indicate the freqeucny with which you did each of the following for an essential reason other than work (for example to get groceries or go to a doctor). Came within 6 feet of anyone who does not live with you.	1=Never 2=A few of the days 3=Half of the days 4=Most of the days 5=Every day
COVID21	Look back on the past two weeks, please indicate the freqeucny with which you did each of the following for an essential reason other than work (for example to get groceries or go to a doctor). Were part of a small gathering of people who do not live with you.	1=Never 2=A few of the days 3=Half of the days 4=Most of the days 5=Every day
COVID22	Look back on the past two weeks, please indicate the freqeucny with which you did each of the following for an essential reason other than work (for example to get groceries or go to a doctor). Were part of a large gathering of people who do not live with you.	1=Never 2=A few of the days 3=Half of the days 4=Most of the days 5=Every day
COVID23	Look back on the past two weeks, please indicate the freqeucny with which you did each of the following for an essential reason other than work (for example to get groceries or go to a doctor). Used public transportation (for example, plane, bus or subway).	1=Never 2=A few of the days 3=Half of the days 4=Most of the days 5=Every day
COVID24	Look back on the past two weeks, please indicate the freqeucny with which you did each of the following for an essential reason other than work (for example to get groceries or go to a doctor). Used a taxi or rideshare service (for example, Uber or Lyft).	1=Never 2=A few of the days 3=Half of the days 4=Most of the days 5=Every day
COVID25	Look back on the past two weeks, please indicate the freqeucny with which you did each of the following for leisure or recreation. Came within 6 feet of anyone who does not live with you.	1=Never 2=A few of the days 3=Half of the days 4=Most of the days 5=Every day
COVID26	Look back on the past two weeks, please indicate the freqeucny with which you did each of the following for leisure or recreation. Were part of a small gathering of people who do not live with you.	1=Never 2=A few of the days 3=Half of the days 4=Most of the days 5=Every day
COVID27	Look back on the past two weeks, please indicate the freqeucny with which you did each of the following for leisure or recreation. Were part of a large gathering of people who do not live with you.	1=Never 2=A few of the days 3=Half of the days 4=Most of the days 5=Every day
COVID28	Look back on the past two weeks, please indicate the freqeucny with which you did each of the following for leisure or recreation. Used public transportation (for example, plane, bus or subway).	1=Never 2=A few of the days 3=Half of the days 4=Most of the days 5=Every day
COVID29	Look back on the past two weeks, please indicate the freqeucny with which you did each of the following for leisure or recreation. Used a taxi or rideshare service (for example, Uber or Lyft).	1=Never 2=A few of the days 3=Half of the days 4=Most of the days 5=Every day
general1	How important do you think it is for people in the United States to engage in these behaviors in order to slow or reduce the spread of COVID-19? Wash their hands for at least 20 seconds with soap and water regularly.	1=Not at all important 2=Slightly Important 3=Moderately Important 4=Very Important 5=Absolutely Essential
general2	How important do you think it is for people in the United States to engage in these behaviors in order to slow or reduce the spread of COVID-19? Avoid touching their eyes, nose, and mouth regularly.	1=Not at all important 2=Slightly Important 3=Moderately Important 4=Very Important 5=Absolutely Essential
general3	How important do you think it is for people in the United States to engage in these behaviors in order to slow or reduce the spread of COVID-19? Cover their mouth and nose with a mask or cloth face cover when they leave the house or have contact with others.	1=Not at all important 2=Slightly Important 3=Moderately Important 4=Very Important 5=Absolutely Essential
general4	How important do you think it is for people in the United States to engage in these behaviors in order to slow or reduce the spread of COVID-19? Stay at least 6 feet from other people who do not live with them.	1=Not at all important 2=Slightly Important 3=Moderately Important 4=Very Important 5=Absolutely Essential
general5	How important do you think it is for people in the United States to engage in these behaviors in order to slow or reduce the spread of COVID-19? Do not gather in groups.	1=Not at all important 2=Slightly Important 3=Moderately Important 4=Very Important 5=Absolutely Essential
general6	How important do you think it is for people in the United States to engage in these behaviors in order to slow or reduce the spread of COVID-19? Do not use public transportation such as ridsharing, taxis, and planes.	1=Not at all important 2=Slightly Important 3=Moderately Important 4=Very Important 5=Absolutely Essential
general7	How important do you think it is for people in the United States to engage in these behaviors in order to slow or reduce the spread of COVID-19? Do not attend small gatherings in private or public places.	1=Not at all important 2=Slightly Important 3=Moderately Important 4=Very Important 5=Absolutely Essential
general8	How important do you think it is for people in the United States to engage in these behaviors in order to slow or reduce the spread of COVID-19? Do not go to crowded places or large gatherings.	1=Not at all important 2=Slightly Important 3=Moderately Important 4=Very Important 5=Absolutely Essential
general9	How important do you think it is for people in the United States to engage in these behaviors in order to slow or reduce the spread of COVID-19? Do not leave the house or go out in public.	1=Not at all important 2=Slightly Important 3=Moderately Important 4=Very Important 5=Absolutely Essential
IC1	If a coworker gets a prize, I would feel proud	1=Disagree Strongly 2=Disagree Somewhat 3=Neutral 4=Agree Somewhat 5=Agree Strongly
IC2	My personal identity,independent of others, is very important to me	1=Disagree Strongly 2=Disagree Somewhat 3=Neutral 4=Agree Somewhat 5=Agree Strongly
IC3	Competition is the law of nature	1=Disagree Strongly 2=Disagree Somewhat 3=Neutral 4=Agree Somewhat 5=Agree Strongly
IC4	Winning is everything	1=Disagree Strongly 2=Disagree Somewhat 3=Neutral 4=Agree Somewhat 5=Agree Strongly
IC5	Parents and children must stay together as much as possible	1=Disagree Strongly 2=Disagree Somewhat 3=Neutral 4=Agree Somewhat 5=Agree Strongly
IC6	To me, pleasure is spending time with others	1=Disagree Strongly 2=Disagree Somewhat 3=Neutral 4=Agree Somewhat 5=Agree Strongly
IC7	I am not interested in other people's business	1=Disagree Strongly 2=Disagree Somewhat 3=Neutral 4=Agree Somewhat 5=Agree Strongly
IC8	It is my duty to take care of my family, even when I have to sacrifice what I want	1=Disagree Strongly 2=Disagree Somewhat 3=Neutral 4=Agree Somewhat 5=Agree Strongly
IC9	Family members should stick together, no matter what sacrifices are required	1=Disagree Strongly 2=Disagree Somewhat 3=Neutral 4=Agree Somewhat 5=Agree Strongly
IC10	I am not too concerned about other people's worries	1=Disagree Strongly 2=Disagree Somewhat 3=Neutral 4=Agree Somewhat 5=Agree Strongly
IC11	I feel good when I cooperate with others	1=Disagree Strongly 2=Disagree Somewhat 3=Neutral 4=Agree Somewhat 5=Agree Strongly
IC12	It is important that I do my job better than others	1=Disagree Strongly 2=Disagree Somewhat 3=Neutral 4=Agree Somewhat 5=Agree Strongly
IC13	When another person does better than I do, I get tense or agitated	1=Disagree Strongly 2=Disagree Somewhat 3=Neutral 4=Agree Somewhat 5=Agree Strongly
IC14	The well-being of my coworkers is important to me	1=Disagree Strongly 2=Disagree Somewhat 3=Neutral 4=Agree Somewhat 5=Agree Strongly
IC15	It is important to me that I respect the decisions made by my groups	1=Disagree Strongly 2=Disagree Somewhat 3=Neutral 4=Agree Somewhat 5=Agree Strongly
IC16	I rely on myself most of the time; I rarely rely on others	1=Disagree Strongly 2=Disagree Somewhat 3=Neutral 4=Agree Somewhat 5=Agree Strongly
IC17	I often do "my own thing"	1=Disagree Strongly 2=Disagree Somewhat 3=Neutral 4=Agree Somewhat 5=Agree Strongly
IC18	I often do what I feel like doing without paying attention to others' feelings	1=Disagree Strongly 2=Disagree Somewhat 3=Neutral 4=Agree Somewhat 5=Agree Strongly
IC19	I feel like doing something for people in trouble because I can almost feel their pain	1=Disagree Strongly 2=Disagree Somewhat 3=Neutral 4=Agree Somewhat 5=Agree Strongly
IC20	I'd rather depend on myself than others	1=Disagree Strongly 2=Disagree Somewhat 3=Neutral 4=Agree Somewhat 5=Agree Strongly
county		Name of county	Private Data, available upon request from the authors
population		Population of county	Private Data, available upon request from the authors
confirmed		Number of new COVID cases week of April 29, 2020 in county	Private Data, available upon request from the authors
